# Supplementary material for: Early Enhancement in Contrast-Enhanced Computed Tomography Is an Index of DUSP9, SLPI, ALDH1L2, and SLC1A1 Expression in Canine Hepatocellular Carcinoma: A Preliminary Study
Source: Vet Sci. 2025 Feb 7;12(2):137. doi: 10.3390/vetsci12020137 (PMC11860268; doi:10.3390/vetsci12020137)
Supplement: Supplementary file 1 [file vetsci-12-00137-s001.zip]

Archive with 1 entries (1 files):
- vetsci-3398370-supplementary.xlsx
