# Supplementary material for: Early Enhancement in Contrast-Enhanced Computed Tomography Is an Index of DUSP9, SLPI, ALDH1L2, and SLC1A1 Expression in Canine Hepatocellular Carcinoma: A Preliminary Study
Source: Vet Sci. 2025 Feb 7;12(2):137. doi: 10.3390/vetsci12020137 (PMC11860268; doi:10.3390/vetsci12020137)
Supplement: Supplementary file 1 [file vetsci-12-00137-s001.zip › vetsci-3398370-supplementary.xlsx]

## Sheet: All DEGs among 3 groups
Ensembl gene ID	Gene Symbol	G1				G2			G3					p.value	q.value	rank	estimatedDEG	DEG_order
		NL	NL	NL	NL	E-HCC	E-HCC	E-HCC	NE-HCC	NE-HCC	NE-HCC	NE-HCC	NE-HCC							Normal liver were grouped as G1
ENSCAFG00000019241	DUSP9	0	0	1	0	699	2	139	0	0	1	0	0	2.97e-07	0.00486296	1	1	G2>other		Enhancement HCC as G2
ENSCAFG00000028626	SLPI	18	2	3	2	269	3006	546	33	66	28	18	128	3.14e-07	0.00486296	2	1	G2>other		Non-enhancement HCC as G3
ENSCAFG00000001911	ALDH1L2	9	5	5	9	305	16	1775	22	14	33	18	14	5.21e-07	0.00537552	3	1	G2>other		Normal liver (NL)
ENSCAFG00000047783		43.7	123.42	60.84	70.61	1.4	0	4.94	1.56	0	1.44	3.71	2.1	6.96e-07	0.00538665	4	1	0		Enhancement HCC(E-HCC)
ENSCAFG00000016090	TOP2A	16	11	6	18	116	175	620	254	176	673	398	166	1.3e-06	0.00804062	5	1	other>G1		Non-enhancement HCC (NE-HCC).
ENSCAFG00000025465	TRPV6	317	123	191	153	55	1	56	0	3	1	0	0	2.17e-06	0.00976543	6	1	G1>other
ENSCAFG00000012593	CENPF	4	4	4	4	24	90	280	143	131	213	75	59	2.21e-06	0.00976543	7	1	other>G1
ENSCAFG00000002067	SLC1A1	1879	1818	1332	2516	682	815	1204	0	4	44	0	0	2.54e-06	0.00982835	8	1	other>G3
ENSCAFG00000003243	ANLN	3	2	1	1	18	54	200	132	60	278	153	42	4.01e-06	0.0115708	9	1	other>G1
ENSCAFG00000004665	AOC1	1	0	0	0	2453	6	32	0	12	1	0	2	4.32e-06	0.0115708	10	1	other>G1
ENSCAFG00000018381	ESM1	2	7	2	1	51	69	171	62	128	116	28	60	4.42e-06	0.0115708	11	1	other>G1
ENSCAFG00000009233	GNAO1	1	0	1	0	25	6	188	0	1	3	0	2	4.49e-06	0.0115708	12	1	G2>other
ENSCAFG00000012140	PRC1	3	5	2	7	44	57	159	99	80	209	122	32	5.16e-06	0.0122832	13	1	other>G1
ENSCAFG00000024864		115	48	63	50	4656	247	16187	479	69	373	483	1266	7.22e-06	0.0159578	14	1	other>G1
ENSCAFG00000000529	RGS22	43	62	43	74	642	89	799	87	68	32	63	100	8.34e-06	0.0171835	15	1	G2>other
ENSCAFG00000001837	DNPH1	18	11	6	8	437	26	356	41	18	78	26	21	8.88e-06	0.0171835	16	1	other>G1
ENSCAFG00000049887		2	3	4	0	141	4	87	0	0	0	3	1	1.14e-05	0.0196958	17	1	G2>other
ENSCAFG00000045881		5	35	24	95	0	0	0	2	0	0	0	0	1.15e-05	0.0196958	18	1	G1>other
ENSCAFG00000041946	IGHM	252	177	248	517	18	15	16	130	32	90	12	86	1.58e-05	0.0232086	19	1	G1>other
ENSCAFG00000016677	NCAPG	4	2	6	7	37	85	260	62	48	236	92	46	1.58e-05	0.0232086	20	1	other>G1
ENSCAFG00000007075	TPX2	8	10	3	11	92	54	401	163	81	360	126	72	1.59e-05	0.0232086	21	1	other>G1
ENSCAFG00000004133	CCNA2	3	0	1	3	34	36	123	62	47	170	100	25	1.69e-05	0.0232086	22	1	other>G1
ENSCAFG00000009538	NUSAP1	3.97	4	6	2	22.94	26.96	85.95	75.83	36.93	131.58	71	38.97	1.9e-05	0.0232086	23	1	0
ENSCAFG00000013322	APOC3	31503	54648	64137	53376	10950	11994	8718	2710	9184	13694	2914	4285	1.91e-05	0.0232086	24	1	0
ENSCAFG00000029331	AURKA	16	26	13	13	89	176	198	169	31.96	135.97	110	137	1.98e-05	0.0232086	25	1	0
ENSCAFG00000011403	ASPM	4	2	3	6	25	35	142	127	63	166	59	31	2.01e-05	0.0232086	26	1	other>G1
ENSCAFG00000008378	ESCO2	1	4	1	3	52	31	54	57	28	186	136	30	2.02e-05	0.0232086	27	1	other>G1
ENSCAFG00000014650	CDCA3	3	1	3	1	61	31	100	61	32	159	41	19	2.12e-05	0.0234872	28	1	other>G1
ENSCAFG00000008369	PBK	0	2	0	2	46	26	67	40	28	133	126	26	2.34e-05	0.0237436	29	1	other>G1
ENSCAFG00000006608	CPXM1	0	0	1	1	0	1529	1	4	0	3	0	3	2.45e-05	0.0237436	30	1	G2>other
ENSCAFG00000014986	FMO2	23	17	9	29	0	2	1	2	1	3	1	2	2.53e-05	0.0237436	31	1	G1>other
ENSCAFG00000000413	MTHFD1L	100	75	51	48	675	138	1161	93	125	262	171	67	2.55e-05	0.0237436	32	1	G2>other
ENSCAFG00000007705		1	3	3	4	67.85	31.34	170.62	65.53	24.64	195.06	66	27	2.6e-05	0.0237436	33	1	0
ENSCAFG00000007497	KIF11	6	4	4	6	36	55	193	82	58	309	177	33	2.73e-05	0.0237436	34	1	other>G1
ENSCAFG00000006973	SOX12	2	2	3	4	42	4	174	7	8	5	2	3	2.82e-05	0.0237436	35	1	G2>other
ENSCAFG00000003564		145.93	108.82	77.76	114.96	245.28	129.63	639.29	57.05	71.66	71.12	65.88	91.94	2.96e-05	0.0237436	36	1	0
ENSCAFG00000005259	CDC20	12	3	3	6	129	65	131	114	66	354	86	50	2.97e-05	0.0237436	37	1	other>G1
ENSCAFG00000031208		36	28	57	39	1	3	3	1	11	8	8	7	3.01e-05	0.0237436	38	1	G1>other
ENSCAFG00000017658	PLK1	7	3	4	4	64.61	33	216.96	74	35	144.99	76	24.95	3.04e-05	0.0237436	39	1	0
ENSCAFG00000012136	NEK2	3	1	1	1	20	31	86	46	35	140	34	14	3.07e-05	0.0237436	40	1	other>G1
ENSCAFG00000001545	TTC39B	65	87	27	215	4	17	1	3	5	15	7	11	3.42e-05	0.0251788	41	1	G1>other
ENSCAFG00000003539	CLSPN	11	3	2	5	53	56	128	53	45	182	62	47	3.44e-05	0.0251788	42	1	other>G1
ENSCAFG00000015259	DPT	119	45	3	42	0	1	0	1	3	8	1	0	3.56e-05	0.0251788	43	1	0
ENSCAFG00000007499	SLC7A9	0	0	0	0	9	3	91	1	0	0	0	1	3.66e-05	0.0251788	44	1	G2>other
ENSCAFG00000015754		19	16	8	13	0	0	0	1	0	2	0	1	3.66e-05	0.0251788	45	1	G1>other
ENSCAFG00000011598		104.85	102.92	75.41	56.14	484.64	273.86	796.81	293.72	163.45	576.94	415.2	383.43	3.75e-05	0.0252102	46	1	0
ENSCAFG00000008236	ARHGAP11A	5	8	4	8	42	28	132	75	47	156	77	39	3.99e-05	0.0262088	47	1	other>G1
ENSCAFG00000023690	ERCC6L	0	0	0	0	24	18	54	30	10	84	23	10	4.06e-05	0.0262088	48	1	other>G1
ENSCAFG00000020429	DEPDC1	0	1	1	0	23	16	45	31	19	80	60	8	4.4e-05	0.0272786	49	1	other>G1
ENSCAFG00000003097	CRHR2	35	37	31	88	45	130	347	1	14	12	12	21	4.44e-05	0.0272786	50	1	0
ENSCAFG00000008591	TDO2	4787	16044	7678	8974	1427	5762	2267	1663	2422	2297	1134	1814	4.6e-05	0.0272786	51	1	0
ENSCAFG00000015860	SCGB1A1	9	18	4	0	2528	10	3	13	1	1	0	0	4.73e-05	0.0272786	52	1	G2>other
ENSCAFG00000015049	CDA	993	1630	904	1076	639	773	1275	540	306	442	403	270	4.78e-05	0.0272786	53	1	other>G3
ENSCAFG00000015026	DLGAP5	2	3	2	4	44	26	192	51	34	213	94	22	4.81e-05	0.0272786	54	1	other>G1
ENSCAFG00000010588	MARCKSL1	89	58	40	74	707	162.74	1530	135	119	541	171	401	4.85e-05	0.0272786	55	1	0
ENSCAFG00000019014	SEMA6B	6	13	12	13	68	143	277	48	13	155	77	108	4.94e-05	0.0272786	56	1	other>G1
ENSCAFG00000008877	BUB1B	5	1	4	5	36	29	139	54	46	156	96	28	5.1e-05	0.0275243	57	1	other>G1
ENSCAFG00000015885	FKBP10	29	12	16	21	267	37	1043	115	35	201	54	57	5.16e-05	0.0275243	58	1	other>G1
ENSCAFG00000009202	KNL1	4	1	1	7	10	36	111	89	61	147	81	38	5.55e-05	0.0279468	59	1	other>G1
ENSCAFG00000015455	ECT2	7	15	1	6	52	57	197	143	70	328	94	61	5.55e-05	0.0279468	60	1	other>G1
ENSCAFG00000013327	APOA5	29965	9567	17666	20469	273	1174	390	42	813	3386	90	267	5.6e-05	0.0279468	61	1	G1>other
ENSCAFG00000029919	CLIC3	0	0	2	3	235	71	459	46	13	259	596	155	5.6e-05	0.0279468	62	1	other>G1
ENSCAFG00000001738	GRM8	2	38	16	43	0	0	0	2	1	0	0	0	5.75e-05	0.028059	63	1	G1>other
ENSCAFG00000030804	RNLS	508	641	590	538	186	302	304	123	220	126	223	261	5.8e-05	0.028059	64	1	G1>other
ENSCAFG00000042313	CENPT	0	0	0	0	26	14	24	14	15	40	26	5	5.91e-05	0.0281481	65	1	other>G1
ENSCAFG00000018724	SPAG5	3	1	2	1	19	17	69	48	21	80	65	14	6.36e-05	0.0298031	66	1	other>G1
ENSCAFG00000019228	SMIM24	2	0	0	0	324	1	10	1	3	0	1	9	6.47e-05	0.0298659	67	1	0
ENSCAFG00000000934	COL14A1	385	219	134	293	22	53	65	183	127	190	78	123	6.67e-05	0.0302243	68	1	0
ENSCAFG00000011755	FCER1A	64	61	27	80	0	7	2	3	1	16	1	1	6.78e-05	0.0302243	69	1	G1>other
ENSCAFG00000009633	CBR3	273.09	12.05	326.86	366.55	16.06	7.02	10.03	36.24	10.04	52.22	34.77	11.04	6.84e-05	0.0302243	70	1	0
ENSCAFG00000032722	PRIMA1	258	81	164	280	10	47	28	39	35	13	67	41	7.09e-05	0.0308449	71	1	G1>other
ENSCAFG00000015902	P3H4	34	18	34	18	264	63	617	79	31	167	29	39	7.18e-05	0.0308449	72	1	0
ENSCAFG00000049897		2	13	55	11	0	0	0	0	0	0	1	1	7.34e-05	0.030966	73	1	G1>other
ENSCAFG00000019824	DPEP1	7	1	2	1	729	1	790	7	1	9	0	68	7.4e-05	0.030966	74	1	0
ENSCAFG00000009745	UBE2C	3	2	1	4	61.94	27	123.99	42	21	248	70.95	28	7.59e-05	0.0313256	75	1	0
ENSCAFG00000008235	CPA3	198	109	86	144	0	19	0	1	1	21	2	7	7.71e-05	0.0313838	76	1	G1>other
ENSCAFG00000016831	KIF4A	4	7	3	2	32	34	94	46	26	129	35	26	8.06e-05	0.03238	77	1	other>G1
ENSCAFG00000049393		1	1.42	0	0	0	0	0	19.9	1	26.96	18.41	57	8.93e-05	0.0354487	78	1	0
ENSCAFG00000001000		58	51	37	67	416	49	265	47	27	65	51	55	9.52e-05	0.0372867	79	1	G2>other
ENSCAFG00000003409	RRM2	9	4	0	7	48	113	136	119	73	642	79	56	0.000100272	0.038794	80	1	other>G1
ENSCAFG00000025075	DEFB1	1172	2089	3178	2530	284	1281	135	15	117	190	326	132	0.0001085	0.0414591	81	1	0
ENSCAFG00000031471		9	18	16	16	1	1	0	5	29	73	79	88	0.00011946	0.0432613	82	1	other>G2
ENSCAFG00000000816	EIF3H	2234	2253	1830	1882	16114	1939	11758	1980	1300	2039	2643	2932	0.000120464	0.0432613	83	1	G2>other
ENSCAFG00000040843		18	7	8	8	0	0	0	0	0	0	0	0	0.000122387	0.0432613	84	1	G1>other
ENSCAFG00000031952		4405.56	3044.04	3396.52	2648.44	33546.4	4223.11	18953.1	3286.77	2355.34	4489.45	5031.77	5927.02	0.000122943	0.0432613	85	1	0
ENSCAFG00000001188	IP6K3	14	14	3	13	0	0	1	0	1	1	0	0	0.000126151	0.0432613	86	1	G1>other
ENSCAFG00000005143	MCM6	54	56	39	59	172	195	358	265	180	1364	747	185	0.000126894	0.0432613	87	1	other>G1
ENSCAFG00000003479	CNTNAP2	49	38	8	34	0	0	0	11	1	23	6	5	0.000127797	0.0432613	88	1	other>G2
ENSCAFG00000015888	INCENP	36	46	43	40	105	99	316	193	111	217	124	186	0.000127912	0.0432613	89	1	other>G1
ENSCAFG00000000493	OSR2	0	4	1	1	259	0	12	1	0	8	1	1	0.000128946	0.0432613	90	1	0
ENSCAFG00000014112	KIF15	7	6	3	4	43	31	94	41	34	202	72	27	0.00013114	0.0432613	91	1	other>G1
ENSCAFG00000003600	BVES	1	5	0	0	104	4	18	0	2	2	0	3	0.000132849	0.0432613	92	1	0
ENSCAFG00000003594	IRF3	2221	2404	2259	2185	626	1318	853	300	1112	886	523	558	0.000132934	0.0432613	93	1	G1>other
ENSCAFG00000004421	CDADC1	1415	1194	577	1298	220	209	191	356	276	420	804	424	0.000134494	0.0432613	94	1	0
ENSCAFG00000048209		45	21	12	20	0	4	0	0	0	3	0	0	0.000134503	0.0432613	95	1	G1>other
ENSCAFG00000010836	CENPE	15	17	9	19	111	42	199	107	82	106	65	39	0.000135074	0.0432613	96	1	other>G1
ENSCAFG00000046786		1	0	3	2	145	3	90	1	2	15	5	21	0.00013558	0.0432613	97	1	0
ENSCAFG00000003845		2	0	6	2	226	300	316	33	1	110	5	220	0.000139167	0.0439526	98	1	G2>other
ENSCAFG00000002123	PON2	473	843	904	860	2463	1162	3489	7142	2403	6895	2874	9752	0.000143548	0.0448785	99	1	other>G1
ENSCAFG00000033956		797	378	281	456	65	242	33	59	56	99	138	37	0.000146218	0.0452558	100	1	G1>other
ENSCAFG00000011909	CAMK1G	10	16	35	31	0	4	1	1	0	3	2	0	0.000150303	0.0455544	101	1	G1>other
ENSCAFG00000000992	ATAD2	44	30	24	35	453	73	710	125	115	409	308	83	0.000151364	0.0455544	102	1	other>G1
ENSCAFG00000013672	SORD	4722	9894	16205	7252	1034	1012	1518	1723	3733	4936	489	2334	0.000152879	0.0455544	103	1	0
ENSCAFG00000000719	NUDCD1	62	118	57	83	516	93	749	121	57	133	143	189	0.00015307	0.0455544	104	1	G2>other
ENSCAFG00000012258	PHACTR3	0	0	0	1	0	0	156	0	0	1	0	0	0.000154761	0.045619	105	1	G2>other
ENSCAFG00000000940	MRPL13	201	275	163	190	1724	275	688	257	123	251	320	177	0.000157257	0.0459176	106	1	G2>other
ENSCAFG00000044628		1	1	0	0	19	13	48	33	11	58	26	4	0.000164926	0.047671	107	1	other>G1
ENSCAFG00000018564	GRIA3	13	27	26	39	1	0	1	2	8	2	1	0	0.000166342	0.047671	108	1	G1>other
ENSCAFG00000001875	CKAP4	183	67	139	134	916	896	529	357	286	731	373	1088	0.00016825	0.0477752	109	1	other>G1
ENSCAFG00000010483	STN1	202	228	205	167	259	100	205	72	48	65	78	70	0.000172809	0.0481942	110	1	other>G3
ENSCAFG00000000654	FZD6	270	201	145	254	1193	263	2457	506	293	542	445	634	0.00017284	0.0481942	111	1	0
ENSCAFG00000019132	RPH3AL	34	27	50	36	113	136	231	75	124	147	94	175	0.000176101	0.0484181	112	1	other>G1
ENSCAFG00000000865	ENPP2	347	326	350	336	1702	791	2316	602	314	218	239	1007	0.000176771	0.0484181	113	1	other>G1
ENSCAFG00000008340	RACGAP1	16	16	18	20	69	63	359	153	66	409	114	86	0.000179166	0.0485057	114	1	other>G1
ENSCAFG00000010654	AGPAT3	457	518	880	510	121	434	223	168	221	236	115	274	0.000181396	0.0485057	115	1	G1>other
ENSCAFG00000030262	BAMBI	29	20	10	26	523	11	239	7	12	77	6	16	0.000181793	0.0485057	116	1	0
ENSCAFG00000007062	BUB1	7	1	4	2	50	35	137	50	30	118	64	10	0.000183389	0.0485134	117	1	other>G1
ENSCAFG00000030055	FCER2	32	23	32	80	0	15	3	2	3	7	3	2	0.000188463	0.0494007	118	1	G1>other
ENSCAFG00000000040	CCDC102B	38	8	5	21	0	1	1	1	0	4	2	1	0.000189935	0.0494007	119	1	G1>other
ENSCAFG00000002174	GADD45G	1834	1392	1017	2477	158	543	230	270	300	118	745	138	0.000205563	0.0530198	120	0	0
ENSCAFG00000013173	STRC	1089	62	322	123	31	34	56	0	52	12	8	2	0.000208217	0.0530606	121	0	0
ENSCAFG00000004052	MCM2	16	8	6	15	67	46	146	88	53	333	116	51	0.000209217	0.0530606	122	0	other>G1
ENSCAFG00000000987	KIFC1	12	5	11	10	70	47	129	53	61	256	113	34	0.000211098	0.0530606	123	0	other>G1
ENSCAFG00000046961		45.35	29.36	34.8	33.94	0.52	0	1.68	2.83	9.79	0.91	0	0	0.000215847	0.0530606	124	0	0
ENSCAFG00000000709	CRELD2	129	70	69	56	1978.67	74	1329.43	472.4	182	664	223	162.19	0.00021604	0.0530606	125	0	0
ENSCAFG00000010949	SLC37A2	19	17	11	33	586	34	1061	188	77	586	50	86	0.00021608	0.0530606	126	0	other>G1
ENSCAFG00000014088	TBATA	1	1	2	5	588	20	486	140	42	6	23	422	0.000218393	0.0530606	127	0	other>G1
ENSCAFG00000016106	CDC6	3	0	1	3	39	7	83	40	23	244	124	32	0.000219436	0.0530606	128	0	other>G1
ENSCAFG00000002540	CLDN19	8	4	7	3	189	0	135	1	0	4	11	5	0.000223276	0.0535706	129	0	G2>other
ENSCAFG00000013255	MKI67	20	1	9	14	55	98	1053	706	227	428	195	79	0.000233173	0.0550926	130	0	other>G1
ENSCAFG00000001741	GNMT	7356.78	10315	9472.97	8045.93	3252.7	7576.9	3383.86	2047.94	2762.52	4263.85	2796.85	2965.26	0.000233179	0.0550926	131	0	0
ENSCAFG00000018570	SGIP1	7	63	36	57	0	5	0	6	7	2	1	2	0.000235426	0.0552019	132	0	G1>other
ENSCAFG00000007030	ESPL1	4	2	2	1	16	23	108	37	28	96	22	10	0.000239063	0.0556334	133	0	other>G1
ENSCAFG00000000567	PABPC1	7183	7664	11043	9117	51112	10766	71257	16096	8486	11158	11308	14374	0.000244178	0.0563096	134	0	0
ENSCAFG00000003165	BPGM	86	221	105	157	15	40	31	33	43	84	77	90	0.000245607	0.0563096	135	0	0
ENSCAFG00000004902	DIAPH3	7	3	0	5	21	30	147	61	36	200	86	39	0.000248044	0.0563585	136	0	other>G1
ENSCAFG00000013060	PDK1	667	1509.61	1249.5	1087.8	74	386.07	359.84	380	438.63	481	710.2	294.76	0.000249463	0.0563585	137	0	0
ENSCAFG00000013899		48.07	422	119	116	150	44	359	28	25	22	2	9	0.000252378	0.0566041	138	0	0
ENSCAFG00000010617	ALDH1A3	103	68	30	64	4	16	5	15	16	39	14	8	0.00025812	0.0569702	139	0	0
ENSCAFG00000032626	SRM	316	131	259	240	2373	146	1852	407	220	495	274	234	0.000258624	0.0569702	140	0	G2>other
ENSCAFG00000029325		30	16	10	26	0	3	0	0	1	5	1	1	0.000259935	0.0569702	141	0	G1>other
ENSCAFG00000031031	DUSP15	2	0	0	0	74	0	22	0	3	1	1	0	0.000261373	0.0569702	142	0	0
ENSCAFG00000013980	CDCA5	1	1	0	2	7	20	29	15	9	65	35	14	0.000269826	0.0584014	143	0	other>G1
ENSCAFG00000001045	NDUFB9	2091	2052	1327	1309	14754	1348	5792	1628	888	1754	1818	1879	0.000272647	0.058602	144	0	0
ENSCAFG00000028905	CDKN2C	9	11	5	8	29	28	57	49	57	85	31	38	0.000284969	0.0602692	145	0	other>G1
ENSCAFG00000019372	CCNF	2	0	5	0	12	25	93	46	38	123	105	20	0.000286174	0.0602692	146	0	other>G1
ENSCAFG00000028869	GPX8	33	17	20	22	135	26	123	17	13	30	27	16	0.000286245	0.0602692	147	0	G2>other
ENSCAFG00000030403	LRAT	815	549	494	579	35	120	41	103	157	793	112	157	0.00028926	0.0604925	148	0	0
ENSCAFG00000002196	MCM3	31	52	35	28	106	71	286	144	103	601	476	196	0.000291344	0.0605193	149	0	other>G1
ENSCAFG00000016958	KIF22	6	5	3	1	36	27	100	59	38	145	75	9	0.000296319	0.0608288	150	0	other>G1
ENSCAFG00000019070	CHAF1A	25	39	13	22	246	40	334	63	85	231	121	145	0.000297892	0.0608288	151	0	other>G1
ENSCAFG00000028482		15	15	20	16	0	3	0	1	1	5	1	1	0.00029873	0.0608288	152	0	G1>other
ENSCAFG00000017254	ATP2A1	19	45	24	14	207	94	397	172	115	107	461	113	0.000310954	0.0629041	153	0	other>G1
ENSCAFG00000017486		368.95	436.17	404.34	568.85	50.74	193.98	120.08	204.08	344.79	195.87	183.9	174.51	0.000320484	0.0640618	154	0	0
ENSCAFG00000001590	SAXO1	626	34	31	4	34	55	34	1	2	0	7	0	0.000320816	0.0640618	155	0	0
ENSCAFG00000007441	SLC35G2	5	12	8	7	24	16	107	169	46	22	152	294	0.000326011	0.0646819	156	0	other>G1
ENSCAFG00000020023	PHYHD1	1280	1244	1457	1328	436	890	567	219	503	323	251	841	0.000336602	0.0663578	157	0	0
ENSCAFG00000032654	EXOSC5	99	82	89	59	338	90	301	48	54	107	86	77	0.000340858	0.0667596	158	0	G2>other
ENSCAFG00000013954	KIF18B	0	0	1	1	23	3	47	17	20	26	24	6	0.000343394	0.0667596	159	0	other>G1
ENSCAFG00000009230	CMSS1	78	95.84	69.86	99.66	486.25	87.57	508.49	99.84	46.87	171.86	123.9	132.88	0.000345111	0.0667596	160	0	0
ENSCAFG00000033684		2	7	10	1	71	0	16	0	0	0	1	0	0.000354982	0.0679823	161	0	other>G3
ENSCAFG00000003895	HSD17B14	18692	16248	10526	8860	3085	6608	4433	4102	4659	4008	4774	1450	0.000355825	0.0679823	162	0	0
ENSCAFG00000020060		64	28	26	16	10	25	10	140	22	63	1932	697	0.000361338	0.068612	163	0	G3>other
ENSCAFG00000015939	CPLANE2	50	70	58	63	277	96	232	84	63	68	66	122	0.000373867	0.0697142	164	0	G2>other
ENSCAFG00000049840		0	0	3	0	27	18	42	22	29	35	15	6	0.000375099	0.0697142	165	0	other>G1
ENSCAFG00000013353	MGST3	564.6	775.07	322.76	319.5	778.03	750.85	783.2	399.62	195.57	152.28	77.72	112.85	0.000375158	0.0697142	166	0	0
ENSCAFG00000029191	STMN1	45	19	23	44	117	173	172	175	135	774	174	108	0.000376152	0.0697142	167	0	other>G1
ENSCAFG00000025410	FABP4	0	0	0	0	48	6	50	244.97	54	110	10	9	0.000394995	0.0727708	168	0	0
ENSCAFG00000032243	DIO2	871	395	35	1015	2	30	1	1	31	149	4	6	0.000397671	0.0728303	169	0	0
ENSCAFG00000045412	HIF3A	78	13	20	11	632	12	306	7	0	16	28	36	0.000401319	0.0728774	170	0	0
ENSCAFG00000000255	B4GALNT1	46	57	27	85	0	11	0	1	9	6	2	9	0.000404389	0.0728774	171	0	G1>other
ENSCAFG00000012065	PCK1	59414	18677	7754	42447	7640	5635	24745	1192	1597	6622	1472	7932	0.000405546	0.0728774	172	0	0
ENSCAFG00000007735	CENPU	0	2	0	0	25	9	21	8	12	32	23	10	0.000407347	0.0728774	173	0	other>G1
ENSCAFG00000010227	RPLP0	10571.2	14259.1	7607.12	8607.49	22007.4	12647.2	10832	4578.65	4536.68	5565.14	4827.55	4333.91	0.00040981	0.0728968	174	0	0
ENSCAFG00000045858		20	17	11	2	389	26	96	11	7	55	24	68	0.00041493	0.0733858	175	0	0
ENSCAFG00000002222	ASNS	71	19	11	5	1031	159	1205	916	45	631	891	334	0.000419032	0.07369	176	0	other>G1
ENSCAFG00000018266	SLC6A14	122	47	34	34	4	5	5	9	21	1	5	1	0.000424894	0.0740408	177	0	G1>other
ENSCAFG00000030875		122.17	68.63	39.1	102.47	612.56	411.48	2747.08	388.74	147.77	1613.74	1886.33	484.15	0.000430345	0.0740408	178	0	0
ENSCAFG00000009286	SLC38A1	18	15	11	12	120	21	586	513	18	529	292	429	0.00043306	0.0740408	179	0	other>G1
ENSCAFG00000020417	CTH	2196	3637	3292	2881	1272	2725	2286	483	1481	1281	939	467	0.00043314	0.0740408	180	0	0
ENSCAFG00000030087		13	7	3	2	119	39	112	37	40	246	90	29	0.00043491	0.0740408	181	0	other>G1
ENSCAFG00000003825	MATN3	0	1	0	2	0	3	1	3	3	592	24	14	0.000435379	0.0740408	182	0	G3>other
ENSCAFG00000044726		331	140	138	144	107	103	41	38	57	58	47	46	0.000441721	0.0745794	183	0	G1>other
ENSCAFG00000011799	GPM6B	9	8	2	7	0	0	0	150	4	38	4	64	0.000444079	0.0745794	184	0	other>G2
ENSCAFG00000007520	CBR4	265	458	390	393	172	264	239	103	167	117	176	212	0.000446203	0.0745794	185	0	0
ENSCAFG00000013287	MAPK4	16	12	16	66	0	4	0	0	4	0	0	0	0.000448185	0.0745794	186	0	0
ENSCAFG00000004279	MYO3A	0	0	6	0	139	5	18	2	0	2	3	10	0.000453202	0.075011	187	0	0
ENSCAFG00000004082	ABTB1	379.9	412.96	458.37	474.19	251	455	290.5	148.35	212	221.54	163.64	273	0.000465363	0.0762094	188	0	0
ENSCAFG00000003278	CDCA8	0	0	2	0	6	10	46	18	14	58	21	10	0.000466702	0.0762094	189	0	other>G1
ENSCAFG00000003313	KIF12	14	14	5	5	91	28	178	2	0	8	0	24	0.000467829	0.0762094	190	0	0
ENSCAFG00000004901	STEAP3	104	344	515	514	32	393	236	3287	1809	765	6883	825	0.000475899	0.0762509	191	0	0
ENSCAFG00000008779	ABCC8	0	0	0	0	14	0	79	0	0	2	0	3	0.000477041	0.0762509	192	0	0
ENSCAFG00000010042	PARP3	7	3	13	3	32	20	54	46	14	192	145	105	0.000477759	0.0762509	193	0	other>G1
ENSCAFG00000001046	DESI1	76	84	54	70	227	177	232	318	121	330	252	608	0.000477939	0.0762509	194	0	other>G1
ENSCAFG00000020121	ABCA4	21	20	10	21	5	15	33	608	82	23	380	33	0.000480736	0.076304	195	0	G3>other
ENSCAFG00000019338	PKMYT1	1	0	2	1	21	7	28	43	9	73	30	8	0.000483605	0.0763676	196	0	other>G1
ENSCAFG00000024433		17	21	29	37	21	6	1	0	1	3	1	0	0.000488798	0.0767616	197	0	0
ENSCAFG00000006538	HSPH1	103	267	166	186	1011	388	853	679	362	935	703	1397	0.000491881	0.0767616	198	0	other>G1
ENSCAFG00000031869		43	70	97	115	135	615	247	588	433	399	334	243	0.00049354	0.0767616	199	0	other>G1
ENSCAFG00000015429	PDIA2	3	0	0	1.3	66	2	19	4	0	4	0	1.48	0.000499501	0.0773002	200	0	0
ENSCAFG00000000713	EMC2	425.7	488.59	395.1	431.96	3898.5	338.68	1767.48	608.17	231.2	242.82	719.65	450.81	0.00050872	0.0783353	201	0	0
ENSCAFG00000014295	SMC4	134	161	97	118	189	310	565	472	330	580	409	248	0.000515905	0.078777	202	0	other>G1
ENSCAFG00000002842	TTK	1	1	0	4	12	21	43	22	8	60	51	17	0.000520439	0.078777	203	0	other>G1
ENSCAFG00000028621	OLFML2A	57	20	8	26	16	23	90	126	99	750	58	613	0.000523735	0.078777	204	0	G3>other
ENSCAFG00000024700	OOEP	181	57	27	50	863	6	1	2	4	7	0	0	0.000525775	0.078777	205	0	0
ENSCAFG00000017535	KIF23	4	3	2	10	36	27	118	49	36	243	58	18	0.000526812	0.078777	206	0	other>G1
ENSCAFG00000013006	ITGA6	10	7	11	24	16	37	91	135	67	410	30	116	0.00052686	0.078777	207	0	0
ENSCAFG00000001204	KIF20A	4	5	0	1	14	26	100	74	20	52	32	18	0.000532327	0.0792119	208	0	other>G1
ENSCAFG00000007837	KNTC1	5	4	4	7	19	14	52	54	23	83	58	18	0.000535421	0.0792909	209	0	other>G1
ENSCAFG00000002971	EVX1	0	0	0	0	29	0	58	0	0	0	0	0	0.000549518	0.0809911	210	0	G2>other
ENSCAFG00000049758		0	0	0	2	28	1	5	0	0	0	0	1	0.000552681	0.0810713	211	0	G2>other
ENSCAFG00000003704	SHCBP1	3	25	5	14	115	39	123	138	53	203	48	90	0.000566695	0.0822958	212	0	other>G1
ENSCAFG00000046787		58	5	3	12	0	2	0	0	0	3	0	1	0.000569281	0.0822958	213	0	0
ENSCAFG00000007344	MYBL1	2	5	6	3	4	30	49	63	12	61	56	52	0.000571284	0.0822958	214	0	other>G1
ENSCAFG00000030896	RPS23	8025.49	7340.45	5085.73	5698.61	16424.5	7093.48	6738.41	1777.84	2810.92	3169.88	3538.65	3586.76	0.000571665	0.0822958	215	0	0
ENSCAFG00000012443	CMA1	170	71	58	107	3	26	0	0	4	26	3	6	0.000575462	0.0823553	216	0	G1>other
ENSCAFG00000031977	C1QL4	0	1	0	0	8	0	28	0	0	0	1	0	0.0005774	0.0823553	217	0	G2>other
ENSCAFG00000016686	ANXA2	441	346	120	209	945	2877	2380	1587	1096	6334	523	1604	0.000583597	0.0828574	218	0	0
ENSCAFG00000030089		26	22	17	22	0	3	0	0	0	6	0	0	0.000586663	0.0829124	219	0	G1>other
ENSCAFG00000047970		466.69	440.68	296.73	263.89	3528.98	258.91	804.28	394.72	171.86	368.85	424.87	382.57	0.000595748	0.0838136	220	0	0
ENSCAFG00000002348	COL21A1	61	39	62	44	4	16	12	17	16	26	28	24	0.000600713	0.0838906	221	0	0
ENSCAFG00000013808	KIF1BP	68	120	96	111	69	144	126	544	135	264	315	657	0.000601716	0.0838906	222	0	G3>other
ENSCAFG00000032120	C1QTNF6	5	6	5	8	8	547	17	14	24	39	23	94	0.000608225	0.0842272	223	0	other>G1
ENSCAFG00000012146	SCN4A	124	24	99	130	9	0	26	0	13	2	6	0	0.000609573	0.0842272	224	0	G1>other
ENSCAFG00000028878		11	3	1	9	88	2	3286	24	95	63	285	6	0.000613918	0.0844267	225	0	other>G1
ENSCAFG00000014203	EPO	0	0	0	0	19	0	28	0	0	0	0	2	0.000623058	0.0844267	226	0	G2>other
ENSCAFG00000001148	ST3GAL1	338	213	538	425	84	454	357	2566	921	1344	549	2119	0.000623525	0.0844267	227	0	0
ENSCAFG00000018775	LONP1	742	626	894	696	1458	1783	2433	960	793	1514	843	1373	0.000624028	0.0844267	228	0	0
ENSCAFG00000019412	CASKIN1	1	0	3	3	3	2	120	0	1	3	2	0	0.000625869	0.0844267	229	0	G2>other
ENSCAFG00000006831	SLC15A4	310	417	338	412	448	947	1391	477	512	493	507	386	0.000627383	0.0844267	230	0	0
ENSCAFG00000011195		1	1	5	0	406	20	26	211	9	111	161	34	0.000631121	0.0845621	231	0	other>G1
ENSCAFG00000016556	AQP9	1044	2429	3211	2515	36	476	101	892	2239	680	1047	832	0.000634447	0.0846413	232	0	0
ENSCAFG00000013658	NR0B1	11	7	2	4	0	0	0	0	0	0	0	0	0.000639475	0.0849459	233	0	G1>other
ENSCAFG00000018746	CAPS	25	26	5	6	239	95	204	7	39	97	65	148	0.000645483	0.0853776	234	0	0
ENSCAFG00000009053	CKAP5	94	107	131	110	96	171	465	569	302	451	277	518	0.000650782	0.0853838	235	0	other>G1
ENSCAFG00000013354	BDH1	1259	1231	1339	994	707	1177	1158	237	646	511	550	652	0.000652609	0.0853838	236	0	0
ENSCAFG00000010412		1	3	0	2	28	11	56	21	3	35	23	14	0.000655168	0.0853838	237	0	other>G1
ENSCAFG00000013600	PTH1R	555	302	325	334	62	174	44	108	121	122	210	210	0.000656565	0.0853838	238	0	0
ENSCAFG00000000893	PNPLA3	179	43	74	101	1078	148	1209	613	209	309	172	142	0.000662076	0.0856292	239	0	0
ENSCAFG00000008962	CDCA2	4	0	2	2	12	9	96	40	25	49	30	19	0.000664584	0.0856292	240	0	other>G1
ENSCAFG00000001720	C11H9orf72	374	568	329	594	186	136	96	132	174	107	247	147	0.000666752	0.0856292	241	0	G1>other
ENSCAFG00000023205		665	548	454	378	219	385	228	160	239	247	263	156	0.000673245	0.0861058	242	0	0
ENSCAFG00000001702	NMRK1	265	770	698	929	78	385	102	201	312	195	152	125	0.0006852	0.0869176	243	0	0
ENSCAFG00000003538	SIM1	3	0	0	0	9	8	67	200	0	28	163	190	0.000685209	0.0869176	244	0	0
ENSCAFG00000029990	GLIPR1L2	7	14	3	20	1	1	2	2	1	1	2	1	0.000694765	0.087538	245	0	G1>other
ENSCAFG00000004318	CST7	3	1	6	5	32	132	78	55	26	5	67	197	0.000695756	0.087538	246	0	other>G1
ENSCAFG00000018292	ZFYVE21	1768	1630	958	1119	520	742	259	413	631	587	484	517	0.000699281	0.0876253	247	0	G1>other
ENSCAFG00000029785	AS3MT	1683	1585	889	1094	329	483	470	373	777	772	403	186	0.000706968	0.0882314	248	0	0
ENSCAFG00000004115	KIAA1549	3	1	1	3	26	3	90	5	9	13	1	11	0.000718016	0.0889202	249	0	0
ENSCAFG00000018395	NDC80	1	1	1	4	13	10	50	14	18	59	20	11	0.000718234	0.0889202	250	0	other>G1
ENSCAFG00000031967	GCSAML	4	14	1	11	0	0	0	0	0	0	0	0	0.000725736	0.0889691	251	0	G1>other
ENSCAFG00000001675	cdkn2A	11	13	8	8	345	130	33	36	51	15	37	245	0.000727247	0.0889691	252	0	other>G1
ENSCAFG00000000711	ALG12	1961	1083	2386	1244	5350.33	4148	4686.57	1901.6	2550	2363	1343	1556.81	0.000727252	0.0889691	253	0	0
ENSCAFG00000013651	UPK3B	0	1	29	82	0	1	0	0	0	0	0	0	0.000733705	0.0894051	254	0	G1>other
ENSCAFG00000015675	LYAR	105	65	42	54	348	86	415.98	97	89	200	114	75	0.000754288	0.0915528	255	0	0
ENSCAFG00000019839	PSRC1	15	36	31	24	141	32	158	22	15	59	33	35	0.000765814	0.0925887	256	0	0
ENSCAFG00000006734		1118.69	1184.26	641.08	586.19	7223.9	595.94	2522.73	843.02	476.87	704.39	1250.7	774.37	0.000780335	0.0939772	257	0	0
ENSCAFG00000000702	EIF3E	2418	2571	2314	2304	10584	2777	14745	2822	1783	2238	4482	4631	0.000785891	0.0940551	258	0	0
ENSCAFG00000017744	AK7	41	68	58	92	17	16	17	8	23	11	12	1	0.00078706	0.0940551	259	0	G1>other
ENSCAFG00000016657	CDHR2	223	33	209	68	1949	1051	2549	131	456	1437	200	1859	0.000798668	0.0950447	260	0	0
ENSCAFG00000009407	LPCAT2	37	48	29	50	126	112	179	62	70	91	24	84	0.000801482	0.0950447	261	0	0
ENSCAFG00000012975		373	229	319	327	402	595	1616	2146	948	1253	632	2749	0.000811351	0.0956739	262	0	other>G1
ENSCAFG00000016457	FCRL2	8	9	7	14	0	1	0	1	1	3	0	0	0.000817227	0.0956739	263	0	G1>other
ENSCAFG00000010790	SLC9B1	11	14	4	10	109	5	274	107	66	72	70	72	0.000818895	0.0956739	264	0	other>G1
ENSCAFG00000013710	DNA2	0	0	1	1	4	1	16	8	12	46	18	15	0.000821962	0.0956739	265	0	other>G1
ENSCAFG00000010434		0	0	0	0	20	0	42	0	0	0	0	0	0.000822243	0.0956739	266	0	G2>other
ENSCAFG00000002706		5.12	5.58	1.27	2.58	0	81.39	55.25	2.64	0	4.93	1.34	0	0.000827416	0.0958413	267	0	0
ENSCAFG00000000826	MED30	326	193	158	187	1222	175	505	162	124	242	236	167	0.000831453	0.0958413	268	0	G2>other
ENSCAFG00000010406	CPNE8	76	53	73	46	6	23	4	18	13	32	26	14	0.000832971	0.0958413	269	0	G1>other
ENSCAFG00000004606	BIN1	345	300	316	381	744	428	830	368	192	354	323	304	0.000845899	0.096705	270	0	G2>other
ENSCAFG00000004321	TSPAN1	0	1	0	0	96	0	0	0	0	0	0	0	0.000848219	0.096705	271	0	G2>other
ENSCAFG00000040565		10	2	2	8	0	0	0	0	0	0	1	0	0.000851302	0.096705	272	0	G1>other
ENSCAFG00000008898	PRKG2	28	74	77	53	5	1	0	0	0	17	0	0	0.000856101	0.096705	273	0	G1>other
ENSCAFG00000004666	PVR	2	3	2	2	13	22	27	22	9	117	10	25	0.000856101	0.096705	274	0	other>G1
ENSCAFG00000008630	KIFC3	121	123	149	137	444	304	693	70	219	376	166	76	0.000861807	0.0969956	275	0	0
ENSCAFG00000025442	KCNH2	102	29.5	141	35	22	9.24	77	9	15	7	14	15	0.000874788	0.0980999	276	0	0
ENSCAFG00000029840		0	22.62	12.58	10.64	0	0	0	0	0	0	0	0	0.000878809	0.098195	277	0	0
ENSCAFG00000007429	NECAB3	5	1	3	9	29	18	85	47	37	119	37	16	0.00089504	0.0990603	278	0	other>G1
ENSCAFG00000035674		1	1	0	0	2	2	3	3	14	21	11	11	0.000895631	0.0990603	279	0	other>G1
ENSCAFG00000002635	RDH13	100	137	118	112	395	112	477	127	97	162	134	172	0.000896155	0.0990603	280	0	G2>other
ENSCAFG00000005006		660.89	683	791	590	1588.98	694	1769.94	607	645	600	469	389	0.000901697	0.0993182	281	0	0
ENSCAFG00000013297	IGF2BP2	12	10	11	24	0	2	1	2	0	6	1	2	0.000905469	0.0993801	282	0	G1>other
ENSCAFG00000011069	GJA5	5	15	6	6	16	19	19	31	49	76	24	69	0.00092088	0.100286	283	0	G3>other
ENSCAFG00000018990	SLC6A4	0	0	0	0	10	0	57	3	0	0	0	0	0.000923262	0.100286	284	0	0
ENSCAFG00000002970	HOXA13	0	0	0	0	0	0	105	1	1	0	0	0	0.000923445	0.100286	285	0	G2>other
ENSCAFG00000001474		30.87	66.64	35.92	42.36	25.24	95.19	122.67	266.55	231.71	94.59	176.94	179.27	0.000928081	0.100437	286	0	0
ENSCAFG00000006767	PRODH2	5236	4839	4279	3408	2277	4237	2646	949	1902	2451	2067	1486	0.000936247	0.100628	287	0	0
ENSCAFG00000008026		10	21	24	23	77	30	170	23	34	52	18	30	0.000936345	0.100628	288	0	0
ENSCAFG00000020084		88	1	3	1	2	0	2	0	1	0	0	0	0.000960294	0.102209	289	0	0
ENSCAFG00000002065	KIT	59	76	53	113	1	28	4	4	7	37	4	12	0.000960332	0.102209	290	0	G1>other
ENSCAFG00000016010	FSCN1	46.91	29.56	31	34.32	46.52	103.76	252.15	176.37	139.39	153.47	103.2	98.75	0.000967995	0.102209	291	0	0
ENSCAFG00000009144	CDH17	0	0	1	0	24	0	22	0	0	269	155	994	0.000970133	0.102209	292	0	other>G1
ENSCAFG00000050027		2.68	0	2	2	0	1	3.25	644.18	0	0	1144.17	0	0.000970816	0.102209	293	0	0
ENSCAFG00000046442		1109.31	1052.74	689.92	565.81	6433.1	654.06	2399.27	822.98	415.13	701.61	1261.3	933.63	0.00097128	0.102209	294	0	0
ENSCAFG00000005851		12.46	67.42	9.41	7.17	169.9	166.96	220.03	22.38	20.22	147.2	22.5	24.07	0.000975823	0.102209	295	0	0
ENSCAFG00000020242	RABGAP1	318	448	368	394	189	424	532	817	681	776	2628	1817	0.000978065	0.102209	296	0	G3>other
ENSCAFG00000030635		6456.76	7844.75	4667.83	5644.47	13237.5	5710.77	5460.96	2452.33	2908.3	3403.84	2944.42	2606.08	0.000980775	0.102209	297	0	0
ENSCAFG00000008613	TROAP	0	0	0	3	18	8	70	15	10	36	20	4	0.00098984	0.102807	298	0	other>G1
ENSCAFG00000023161	SDR9C7	11	10	9	14	7786	2	2994	1	5	1	16	822	0.000996121	0.103114	299	0	other>G1
ENSCAFG00000006035	COL6A6	1.04	5.21	15.24	63.72	0	0	0	0	0	0	2.03	4.14	0.00100471	0.103353	300	0	0
ENSCAFG00000008737	RPN2	1843	1195	1337	1247	4078	2395	8358	3677	2973	4787	2722	3478	0.00100512	0.103353	301	0	other>G1
ENSCAFG00000025252	MOGAT2	2	2	3	3	44	23	11	13	3	12	4	19	0.0010144	0.103789	302	0	0
ENSCAFG00000003488	PAPPA	2	1	0	1	1	1	3	3	2	34	1	563	0.00101606	0.103789	303	0	G3>other
ENSCAFG00000009098	KNSTRN	5	4	1	4	17	20	42	19	20	82	35	13	0.00102359	0.104214	304	0	other>G1
ENSCAFG00000005737	SFRP1	145	82	139	162	3	53	18	48	41	68	43	78	0.00103082	0.104298	305	0	0
ENSCAFG00000016534	ACTN1	207	201	296	265	89	404	708	950	503	1138	891	1129	0.00103115	0.104298	306	0	0
ENSCAFG00000009336	MYBL2	7	1	5	2	73	13	173	50	20	199	30	14	0.00104231	0.105083	307	0	other>G1
ENSCAFG00000020333	PSMB10	480	288	175	195	626	457	332	182	161	166	151	230	0.00105694	0.105986	308	0	0
ENSCAFG00000003369	PTN	3	1	6	9	0	0	0	0	0	1	0	0	0.00106213	0.105986	309	0	G1>other
ENSCAFG00000001376	SLC26A8	24	15	14	23	3	11	11	61	24	275	175	12	0.00106424	0.105986	310	0	G3>other
ENSCAFG00000040681		24	13	5	7	63	18	62	0	3	10	9	4	0.00106496	0.105986	311	0	0
ENSCAFG00000031355		5	4	11	1	0	0	0	0	1	0	0	0	0.00107414	0.106557	312	0	G1>other
ENSCAFG00000004457	CENPA	0	0	1	2	8	11	39	19	9	46	25	4	0.00107846	0.106597	313	0	other>G1
ENSCAFG00000029573	COQ10A	171.89	176.99	109.91	176.88	375.73	317.65	382.88	199.88	218.95	148.91	163.84	214.99	0.00108143	0.106597	314	0	0
ENSCAFG00000018997	LEXM	0	0	0	0	10	21	50	30	2	3	2	39	0.00108959	0.106847	315	0	other>G1
ENSCAFG00000004890	VILL	16.26	4.16	8	4	309.7	2	200.64	16	72.31	14	55.28	59.57	0.00109087	0.106847	316	0	0
ENSCAFG00000010693	FGF19	0	0	0	0	0	0	64	74	0	311	437	284	0.00109789	0.107195	317	0	other>G1
ENSCAFG00000015323	PLIN4	2	1	3	2	10	9	141	4	30	36	15	8	0.00111116	0.107343	318	0	other>G1
ENSCAFG00000007330	REEP5	545	764	552	584	618	628	725	216	366	464	301	445	0.00111142	0.107343	319	0	0
ENSCAFG00000000032	CBLN2	0	0	0	0	0	0	0	295	0	0	138	93	0.00111301	0.107343	320	0	G3>other
ENSCAFG00000009262	GOLGA7B	0	0	0	0	13	8	24	5	0	12	8	19	0.00111328	0.107343	321	0	other>G1
ENSCAFG00000007888	FFAR4	0	1	1	0	23	0	19	2	0	1	1	0	0.00111877	0.107444	322	0	G2>other
ENSCAFG00000004770	KIF2C	6	4	2	3	14	15	55	47	15	74	29	14	0.00112127	0.107444	323	0	other>G1
ENSCAFG00000030141	LONRF1	194	181	88	204	28	59	46	131	132	78	121	135	0.00112876	0.107506	324	0	other>G2
ENSCAFG00000039080		0	0	0	1	0	0	0	29.56	0	0	32.72	76.67	0.00112887	0.107506	325	0	0
ENSCAFG00000025345	RELN	1214	705	1370	1498	79	505	123	584	411	740	499	1162	0.00113653	0.107904	326	0	0
ENSCAFG00000013063	TBCD	447	289	418	325	612	703	1661	482	524	738	554	557	0.00115212	0.108198	327	0	0
ENSCAFG00000000219	TRIM36	92	144	87	113	73	121	242	514	146	256	636	512	0.00115215	0.108198	328	0	G3>other
ENSCAFG00000001621	TONSL	7	4	8	3	11	12	24	44	42	61	42	13	0.00115661	0.108198	329	0	other>G1
ENSCAFG00000019560	LCN15	8	3	20	3	315	1	24	2	15	4	12	15	0.00116009	0.108198	330	0	G2>other
ENSCAFG00000014043		13946.4	12855.4	12173.4	11188.5	4120.91	6194.02	1917.88	190	3844.5	1667.14	2758	1026.02	0.00116304	0.108198	331	0	0
ENSCAFG00000031939		108	146	110	160	0	30	3	1	4	53	1	7	0.00116339	0.108198	332	0	G1>other
ENSCAFG00000005479	RRBP1	2248	1092	2293	2160	3161	16026	9481	4068	4179	7176	3448	10521	0.0011641	0.108198	333	0	0
ENSCAFG00000013243	LAMC2	22	7	5	15	8	22	4	576	8	67	105	65	0.00117326	0.108723	334	0	G3>other
ENSCAFG00000020436	CDH8	2	10	6	3	0	0	1	0	0	0	0	1	0.00118135	0.10895	335	0	G1>other
ENSCAFG00000000618	ZDHHC14	3	1	3	2	10	21	49	16	22	455	6	46	0.00118274	0.10895	336	0	other>G1
ENSCAFG00000009220	RAD51	3	2	1	3	27	10	43	23	10	129	35	10	0.00119455	0.109453	337	0	other>G1
ENSCAFG00000020297	MCOLN2	3	10	8	13	7	11	7	0	1	2	0	1	0.00119585	0.109453	338	0	other>G3
ENSCAFG00000048907	DOLK	50	66	50	52	75	161	164	177	83	230	214	191	0.00119881	0.109453	339	0	other>G1
ENSCAFG00000014367	SLC22A12	0	5	0	4	61	165	123	708	0	6	575	388	0.00120238	0.109455	340	0	0
ENSCAFG00000003683	ORC6	2	2	1	0	32	9	31	5	11	59	23	11	0.00120982	0.109742	341	0	other>G1
ENSCAFG00000018342	ADSSL1	79	37	82	60	2	20	10	0	2	22	13	2	0.00121704	0.109742	342	0	G1>other
ENSCAFG00000004980	CD79A	12253	9972	6898	6749	41321	13332	11339	5256	4995	11436	5028	7529	0.00121763	0.109742	343	0	0
ENSCAFG00000010424	DHCR7	734	425	775	806	562	2034	2355	4768	3167	2221	1345	3847	0.00121971	0.109742	344	0	0
ENSCAFG00000003685	CREM	308	229	125	162	64	93	88	100	100	125	65	46	0.00122454	0.109857	345	0	0
ENSCAFG00000002499	DYNC2LI1	11	8	8	2	122	27	62	27	7	68	48	20	0.00125717	0.112096	346	0	0
ENSCAFG00000015758	EXO1	1	0	0	0	11	2	27	12	5	50	10	6	0.00126085	0.112096	347	0	other>G1
ENSCAFG00000013670	MAPT	11	5	2	3	92	228	419	96	1	41	758	268	0.00126317	0.112096	348	0	other>G1
ENSCAFG00000009314	NQO2	1231	1017	1424	897	1356	576	864	673	152	521	270	301	0.00126398	0.112096	349	0	0
ENSCAFG00000044080		0	2	1	2	51	0	9	2	0	2	0	2	0.00127402	0.112664	350	0	0
ENSCAFG00000009087	ZDHHC16	82	107	113	101	365	164	342	183	137	289	145	171	0.00127818	0.112709	351	0	0
ENSCAFG00000005978		421.83	182.13	176.38	164.07	1313.46	235.01	268.95	128.97	123.02	114.36	200.32	196.84	0.00129759	0.114096	352	0	0
ENSCAFG00000002628	EPS8L1	5	11	3	5	0	0	0	0	0	2	0	1	0.00130461	0.11417	353	0	G1>other
ENSCAFG00000015513	USE1	362	345	297	295	285	311	261	101	182	233	127	199	0.00130581	0.11417	354	0	0
ENSCAFG00000011551	CYP2W1	1	0	0	0	4	2	111	6	5	4	20	30	0.00131023	0.114234	355	0	other>G1
ENSCAFG00000011298	VWA2	25.83	10	37	116.87	1	4.48	1	0	2	27	7	4.1	0.00131788	0.114578	356	0	0
ENSCAFG00000004718	SLC16A5	292	93	127	137	159	229	603	1103	95	906	2174	2409	0.00132618	0.114718	357	0	0
ENSCAFG00000046633	CRB2	1	1	10	16	0	0	1	0	0	0	0	1	0.0013269	0.114718	358	0	G1>other
ENSCAFG00000010352	MS4A2	148	51	43	48	12	10	1	1	4	32	1	3	0.00133245	0.114876	359	0	G1>other
ENSCAFG00000002081	CDC37L1	561	516	358	462	134	378	193	227	266	274	213	249	0.00134792	0.115534	360	0	0
ENSCAFG00000008713	NUCB2	290	232	289	226	274	344	521	673	900	1179	533	537	0.00135449	0.115534	361	0	G3>other
ENSCAFG00000009110	MT1E	6502.64	3039	1557	1929	13589	4553	3567	1434	784	492	2159	1958	0.00135615	0.115534	362	0	0
ENSCAFG00000016691	ANGPTL7	1	1	9	47	0	0	0	0	0	0	0	0	0.00135742	0.115534	363	0	G1>other
ENSCAFG00000025146	SLC22A11	26	8	7	4	140	869	117	1001	2	111	2880	807	0.00135874	0.115534	364	0	other>G1
ENSCAFG00000000821	UTP23	137	72	44	76	514	85	517	138	49	109	193	142	0.0013639	0.115655	365	0	0
ENSCAFG00000015949	ALOX15	28	7	133	429	18	7	29	36	13	8	7	5	0.00137097	0.115867	366	0	G1>other
ENSCAFG00000000771	AGPAT1	82	66	82	117	115	138	247	261	168	360	207	507	0.0013764	0.115867	367	0	other>G1
ENSCAFG00000008380	AQP5	0	1	5	7	112	1	5	1	1	2	1	7	0.00137763	0.115867	368	0	0
ENSCAFG00000012260	DTL	3	0	0	0	7	4	36	23	10	75	25	14	0.00138302	0.116005	369	0	other>G1
ENSCAFG00000029985	RNF139	522	744	437	607	1537	767	2444	1023	613	710	862	878	0.00138966	0.116247	370	0	0
ENSCAFG00000016425	RGS14	169	337	163	151	161	392	101	22	61	53	33	142	0.0014009	0.116711	371	0	0
ENSCAFG00000014767	SLC9A7	65	71	58	201	13	4	19	8	41	47	6	43	0.00140275	0.116711	372	0	0
ENSCAFG00000020350	ENKD1	9	12.03	6	9	72	22	51	36	14	28	27	17	0.00140716	0.116764	373	0	0
ENSCAFG00000006829	TMEM74B	1	11	3	2	116	4	94	0	0	20	1	12	0.00141498	0.117099	374	0	0
ENSCAFG00000029357	NCEH1	383	431	647	877	22	211	107	591	528	378	211	547	0.00141899	0.117118	375	0	other>G2
ENSCAFG00000001862	ZNF804B	16	16	6	1	0	4	0	0	0	1	0	0	0.00142632	0.11741	376	0	0
ENSCAFG00000031897	RITA1	26	24	22	15	118	47	181	129	34	62	32	52	0.00144522	0.118456	377	0	other>G1
ENSCAFG00000013317	LMX1A	0	0	0	0	8	0	15	0	0	0	1	0	0.00144669	0.118456	378	0	G2>other
ENSCAFG00000007614	CCNE1	6	14	15	19	119	16	130	35	25	82	29	45	0.0014663	0.118531	379	0	0
ENSCAFG00000009029	DDX54	451	280	451	378	894	622	1627	752	429	376	335	280	0.00147029	0.118531	380	0	0
ENSCAFG00000009418	TP53INP1	259	105	57	259	10	35	45	38	78	126	42	16	0.00147051	0.118531	381	0	0
ENSCAFG00000002731	RAPGEF5	38	37	32	43	10	101	79	100	91	172	184	733	0.00147357	0.118531	382	0	other>G1
ENSCAFG00000002661	SMC2	16	56	31	37	57	94	244	161	88	175	208	100	0.00147735	0.118531	383	0	other>G1
ENSCAFG00000044594		254	4	39	118	2	7	2	3	11	0	25	0	0.00147854	0.118531	384	0	0
ENSCAFG00000031675	COL8A1	4	8	3	6	3	10	30	31	21	62	13	176	0.00148068	0.118531	385	0	0
ENSCAFG00000009027	FAM83D	2	4	0	2	17	14	51	23	9	42	34	7	0.0014876	0.118531	386	0	other>G1
ENSCAFG00000015634	SLC2A9	519	893	847	753	208	361	171	167	543	201	94	240	0.00149447	0.118531	387	0	G1>other
ENSCAFG00000010446	ACADS	1109	1176	1700	1044	660	1158	1260	673	822	428	445	423	0.00149504	0.118531	388	0	0
ENSCAFG00000000974	DERL1	370	492	471	425	2254	598	3595	2546	641	981	1241	1585	0.00149543	0.118531	389	0	other>G1
ENSCAFG00000000918	MCAT	119	135	152	129	380	232	525	303	126	326	132	213	0.00149683	0.118531	390	0	0
ENSCAFG00000018339	ADRB2	582	281	119	274	44	130	172	100	148	192	76	86	0.00150043	0.118531	391	0	0
ENSCAFG00000017264		1	3	0	3	30	12	27	20	9	87	20	12	0.00150164	0.118531	392	0	other>G1
ENSCAFG00000013645		28	3	2	37	0	0	0	0	2	7	0	1	0.00150797	0.118531	393	0	0
ENSCAFG00000024926	DGAT1	205	257	378	277	849	582	705	2247	344	1169	1422	1770	0.00151162	0.118531	394	0	other>G1
ENSCAFG00000002122	MRPS9	882	962	847	806	1835	912	1380	688	473	864	569	677	0.00151975	0.118531	395	0	0
ENSCAFG00000001709	MCM5	20	7	19	23	125	43	115	97	57	804	152	69	0.00152278	0.118531	396	0	other>G1
ENSCAFG00000011175	NKAIN1	3	3	3	1	49	15	39	23	3	24	1	6	0.00152364	0.118531	397	0	0
ENSCAFG00000016590	FBXO2	65	182	223	163	150	133	828	1393	214	988	1917	910	0.00152628	0.118531	398	0	0
ENSCAFG00000001130	ITPR3	59	44	136	113	8	110	168	473	272	304	282	939	0.00152802	0.118531	399	0	0
ENSCAFG00000001178	COL22A1	5	0	1	0	0	0	1	164	0	0	537	1	0.00153822	0.119024	400	0	0
ENSCAFG00000031295		17	14	10	33	0	1	1	1	0	14	1	3	0.00155019	0.119651	401	0	0
ENSCAFG00000001453	RASEF	38	33	4	19	299	1	262	3	1	39	0	7	0.00156449	0.120409	402	0	0
ENSCAFG00000009135	SAA1	218.26	199.17	114.32	1199.76	61.89	98.91	105.93	106.92	185.81	174.94	112.81	111.85	0.00156989	0.120409	403	0	0
ENSCAFG00000006091	KITLG	267	243	171	234	23	103	16	78	126	166	50	54	0.00157168	0.120409	404	0	G1>other
ENSCAFG00000003785	PCDH10	0	0	0	0	2	4	9	4	8	3	3	13	0.00157887	0.120661	405	0	other>G1
ENSCAFG00000014975	EIF4G3	277	219	181	281	248	724	1961	756	387	880	900	1235	0.00159268	0.12106	406	0	other>G1
ENSCAFG00000016616	IQGAP3	1	1	1	2	9	7	50	49	6	44	15	5	0.00159441	0.12106	407	0	other>G1
ENSCAFG00000013219	BNC1	0	1	20	75	0	0	0	0	0	0	0	0	0.00159583	0.12106	408	0	G1>other
ENSCAFG00000016189	ZNF488	145	89	89	61	0	16	1	2	46	13	2	5	0.0016015	0.121193	409	0	G1>other
ENSCAFG00000047592		13	10	17	9	74	33	105	12	14	49	27	61	0.00163407	0.123357	410	0	0
ENSCAFG00000017604		23.39	24.6	8.59	5.39	44.23	52.91	167.22	64.18	33.75	104.64	65.8	63.57	0.00164006	0.123507	411	0	0
ENSCAFG00000016822	NEURL1B	5	13	9	16	7	43	57	60	64	76	51	50	0.00164513	0.123522	412	0	other>G1
ENSCAFG00000009431	E2F8	4	2	0	1	16	10	68	21	15	86	21	8	0.00164943	0.123522	413	0	other>G1
ENSCAFG00000002073	ARHGEF39	7.29	9.27	10.44	14.31	180.06	26.81	28.62	61.82	41.08	88.66	65.28	22.6	0.00165223	0.123522	414	0	0
ENSCAFG00000005182	FANCD2	16.39	25.61	11.34	21.54	49.87	49.2	133.81	93.21	55.28	200.92	90.45	35.76	0.00166271	0.123729	415	0	0
ENSCAFG00000014675	LAG3	11	15	4	15	85	11	36	14	9	13	5	9	0.0016684	0.123729	416	0	G2>other
ENSCAFG00000047342	NSMCE2	46	47	27	47	207	62.21	117	24	38	78	62	31	0.00167472	0.123729	417	0	0
ENSCAFG00000011140	KIF14	2	1	0	2	2	21	31	25	24	40	13	6	0.00168197	0.123729	418	0	other>G1
ENSCAFG00000012908	THEM4	92	158	233	100	122	496	235	532	366	671	696	536	0.0016824	0.123729	419	0	0
ENSCAFG00000011065	SGO2	24	44	40	32	19	62	89	95	127	148	146	105	0.00168275	0.123729	420	0	G3>other
ENSCAFG00000015444	DMXL2	8	4	6	5	40	35	130	23	4	46	102	94	0.00168297	0.123729	421	0	other>G1
ENSCAFG00000007586	MAST4	11.59	6	7	34	25	41.54	78.97	100	88	72	43	239.71	0.00170087	0.124741	422	0	0
ENSCAFG00000001480	TRIOBP	156	170	182	186	294	170	486	522	356	655	569	566	0.0017048	0.124741	423	0	other>G1
ENSCAFG00000032339	CYP2A13	15534.1	15177.1	36054.2	38294.5	304.86	96.38	88.93	3549.84	54357	22484.4	980.07	342.35	0.00172044	0.125588	424	0	0
ENSCAFG00000005248	TUBAL3	0	1	0	0	4	7	76	0	0	12	0	0	0.00173988	0.126708	425	0	0
ENSCAFG00000000443	TUBB	457	444	480	463	550	695	1343	1395	811	1708	2293	1209	0.0017465	0.126892	426	0	other>G1
ENSCAFG00000015590	CPAMD8	19	13	10	20	69	28	341	82	86	28	223	190	0.00176066	0.1273	427	0	other>G1
ENSCAFG00000007163	NDUFAF2	47	49	20	20	259	25	84	22	24	50	39	30	0.00176319	0.1273	428	0	G2>other
ENSCAFG00000017844	DNAH3	4	6	2	8	11	2	2	0	0	0	0	0	0.00176756	0.1273	429	0	other>G3
ENSCAFG00000010936	NPNT	528	627	652	522	1667	821	3959	1280	1050	2206	609	1523	0.00176856	0.1273	430	0	0
ENSCAFG00000016177	CYB561A3	239	84	100	80	165	350	152	674	168	390	974	1974	0.00177832	0.127433	431	0	0
ENSCAFG00000006062	COL4A1	446	203	382	288	258	726	1565	1652	1246	2140	884	870	0.00177866	0.127433	432	0	other>G1
ENSCAFG00000011521	AEN	124	44	51	62	181	178	619	110	98	236	213	326	0.00178601	0.127523	433	0	0
ENSCAFG00000008647	TKT	2296	2290	3071	2866	5120	5895	4855	1487	2078	3178	921	3453	0.00178815	0.127523	434	0	0
ENSCAFG00000006044	TRPC4	2	2	0	0	46	0	0	0	0	1	0	0	0.00179535	0.127695	435	0	0
ENSCAFG00000047990		0	0	0	1	7	3	3	0	0	0	0	0	0.0018016	0.127695	436	0	G2>other
ENSCAFG00000004253	UGGT1	313	413	431	370	219	496	949	1175	1029	1006	736	1868	0.00180712	0.127695	437	0	0
ENSCAFG00000005294	TK1	78	67	73	77	171	132	438	171	164	1033	699	205	0.00181071	0.127695	438	0	other>G1
ENSCAFG00000018396	ATPAF2	71	52	53	37	144	105	210	92	52	81	89	50	0.00181119	0.127695	439	0	0
ENSCAFG00000030145	AUH	1400	2010	1435	1474	784	1287	815	664	1019	860	647	614	0.00182229	0.128042	440	0	0
ENSCAFG00000014897	CDKN3	0	0	0	3	6	5	12	16	18	44	20	5	0.00182438	0.128042	441	0	other>G1
ENSCAFG00000000244	MTFR2	5	3	5	2	13	36	36	23	21	129	26	10	0.00185598	0.129482	442	0	other>G1
ENSCAFG00000011384	DDX27	400	331	321	373	801	302	1723	248	292	612	337	471	0.0018575	0.129482	443	0	0
ENSCAFG00000007765	TTC29	4	0	16	13	0	0	0	0	0	0	0	0	0.00186133	0.129482	444	0	G1>other
ENSCAFG00000017482	ITGA11	10	1	3	5	7	18	63	71	30	66	22	45	0.00186659	0.129482	445	0	other>G1
ENSCAFG00000004555	RARRES2	8502	5960	8455	7340	4376	9027	7383	1217	4578	815	1299	420	0.00186794	0.129482	446	0	0
ENSCAFG00000048887		0.32	0	0	0	0	0	2.75	523.62	0	0	1045.64	0	0.00187064	0.129482	447	0	0
ENSCAFG00000024786	PKHD1L1	6	8	23	105	0	1	2	7	1	18	0	4	0.00187419	0.129482	448	0	0
ENSCAFG00000014029	IL1RAP	682	1388	1015	1059	157	466	515	1079	588	940	697	791	0.00188178	0.129717	449	0	0
ENSCAFG00000000676	DPYS	9967	17166	12144	32382	38473	81764	24482	16511	17215	13696	11589	17229	0.00189376	0.130253	450	0	0
ENSCAFG00000024978	LRRN4	3	0	19	48	0	1	0	3	1	0	2	1	0.00189933	0.130346	451	0	0
ENSCAFG00000024277	C31H21orf62	3	6	3	5	0	0	0	1	0	1	0	1	0.0019046	0.130419	452	0	G1>other
ENSCAFG00000003875	PLK4	0	2	0	4	18	12	26	23	10	53	53	8	0.00191833	0.130768	453	0	other>G1
ENSCAFG00000015692	KAT2A	133	94	96	161	411	126	979	287	167	379	329	369	0.00191922	0.130768	454	0	other>G1
ENSCAFG00000003280	RSPO1	0	2	18	23	0	0	0	0	0	0	0	0	0.00192631	0.130768	455	0	G1>other
ENSCAFG00000006370	HGF	254	238	129	254	22	89	18	122	61	115	161	195	0.00193789	0.130768	456	0	0
ENSCAFG00000014653	G6PC	22828	9231	3952	13909	3796	2830	5516	3608	2142	4326	6256	3661	0.00194225	0.130768	457	0	0
ENSCAFG00000006915	MTMR7	8	41	16	54	51	114	306	11	2	26	47	36	0.00194385	0.130768	458	0	0
ENSCAFG00000017070	TRMT1	154	103	92	86	247	133	465	121	141	168	124	128	0.00194711	0.130768	459	0	0
ENSCAFG00000006215	POLE	28	25	32	26	108	35	391	71	143	107	83	38	0.00194802	0.130768	460	0	other>G1
ENSCAFG00000017275	FABP6	27	16	3	6	1	1	0	0	0	0	3	2	0.00194949	0.130768	461	0	0
ENSCAFG00000008392	NEIL3	53	129	74	29	25	191	186	18	43	42	22	25	0.00195441	0.130768	462	0	0
ENSCAFG00000007571	PIGU	55	58	51	47	199	108	251	67	69	240	98	181	0.00195618	0.130768	463	0	other>G1
ENSCAFG00000003438	COBL	215	258	291	263	217	241	545	1003	402	690	550	1477	0.00197531	0.131475	464	0	0
ENSCAFG00000017001		304	98	192	148	36	60	29	65	115	56	131	84	0.00197717	0.131475	465	0	0
ENSCAFG00000020317		1	5	3	3	26	12	26	3	5	7	4	15	0.00198146	0.131475	466	0	0
ENSCAFG00000014661	WNT4	112	39	16	34	0	1	3	12	52	5	3	3	0.00198538	0.131475	467	0	0
ENSCAFG00000012170	IQCA1	5	0	1	0	34	0	7	0	0	0	1	0	0.00198799	0.131475	468	0	0
ENSCAFG00000009553	CRACR2B	60	25	39	24	6	17	18	51	20	161	101	252	0.00199446	0.131484	469	0	0
ENSCAFG00000013020	STMN3	14	20	11	10	91	22	61	11	3	8	15	33	0.00199662	0.131484	470	0	0
ENSCAFG00000013810	ZNHIT1	391	580	378	330	581	400	324	159	182	296	242	235	0.00202009	0.132747	471	0	0
ENSCAFG00000049827		914	854	634	635	970	720	801	264	467	450	361	595	0.00202954	0.133086	472	0	0
ENSCAFG00000005820	ACSS3	1635	2975	2288	2774	564	1478	1393	1026	1447	1374	717	410	0.0020373	0.133312	473	0	0
ENSCAFG00000001070	WASHC5	458	719	834	804	1857	863.79	4397	1613	849	981	975	1363	0.00204702	0.133665	474	0	0
ENSCAFG00000009003	DDX60	138	451	217	271	101	1710	1092	2506	969	1797	1346	1213	0.00206508	0.134561	475	0	0
ENSCAFG00000041010		12	9	7	10	0	3	3	0	2	0	0	1	0.00207333	0.134718	476	0	G1>other
ENSCAFG00000002240	HINT2	1216	1118	758	728	899	884	716	638	497	405	314	471	0.0020762	0.134718	477	0	0
ENSCAFG00000007923	MSC	14	17	16	12	6	141	6	554	9	107	654	246	0.00208301	0.134877	478	0	other>G1
ENSCAFG00000028536	TBX20	31	25	18	18	5	8	4	77	18	52	25	59	0.00210443	0.135901	479	0	0
ENSCAFG00000015113	QDPR	4143.35	5731.04	4076.75	3779.22	3053.92	3874.07	4451.54	1667.78	3297.77	1980.79	1530.16	1749.53	0.0021076	0.135901	480	0	0
ENSCAFG00000010700	CCND1	50	61	128	111	51	231	149	321	376	351	159	529	0.00211372	0.136012	481	0	G3>other
ENSCAFG00000008708	TRIM35	11	11	8	7	18	15	57	38	24	44	113	72	0.00213344	0.136996	482	0	other>G1
ENSCAFG00000046132	EEF1AKMT4	184	96	116	117	556	81	269	103	64	174	73	76	0.00214138	0.137221	483	0	0
ENSCAFG00000017505	SPESP1	138	68	146	136	31	53	45	22	13	110	22	32	0.00214981	0.137233	484	0	0
ENSCAFG00000016522	PLOD1	529	414	611	667	855	1423	2551	1486	1050	2161	876	2679	0.00216263	0.137233	485	0	0
ENSCAFG00000031174	PPBP	157	81	35	185	34	20	0	10	30	7	9	9	0.00216448	0.137233	486	0	0
ENSCAFG00000015868	ASRGL1	46	31	33	24	71	339	303	604	23	136	209	385	0.00216822	0.137233	487	0	other>G1
ENSCAFG00000023392	C5H11orf87	3	3	7	2	0	1	0	0	0	0	0	0	0.00216824	0.137233	488	0	G1>other
ENSCAFG00000020345	PTGFR	18	8	0	4	0	0	0	0	0	0	0	0	0.00217649	0.137233	489	0	G1>other
ENSCAFG00000005245	ELOVL1	49	46	53	46	77	174	202	172	98	362	64	279	0.0021812	0.137233	490	0	other>G1
ENSCAFG00000019781	MYMK	0	0	0	2	57	0	15	1	2	1	3	12	0.00218483	0.137233	491	0	0
ENSCAFG00000009777	NAV2	84	27	145	109	47	121	618	741	362	374	513	1219	0.00218628	0.137233	492	0	0
ENSCAFG00000019926	AIF1L	6	2.11	1	2	180.84	4	2	1	0	18	3	16	0.00218712	0.137233	493	0	0
ENSCAFG00000000926	TTLL1	35	37	26	23	119	55	94	34	33	64	42	51	0.00219034	0.137233	494	0	0
ENSCAFG00000020392	RABGGTB	939	1238.81	1054.88	931	502.57	1247.48	791.78	360.93	479	605	716	400.94	0.00220721	0.138011	495	0	0
ENSCAFG00000018027	GPRC5B	24	21	30	31	152	62	464	34	20	110	32	254	0.00221311	0.138101	496	0	other>G1
ENSCAFG00000008861	CPE	39	104	46	36	76	45	616	19	54	80	7	32	0.00222051	0.138284	497	0	0
ENSCAFG00000006596	ANKS1B	35	72	57	63	43	31	36	14	20	35	10	16	0.00222929	0.138301	498	0	0
ENSCAFG00000012245	EDN3	0	1	0	1	9	12	9	6	1	4	2	7	0.00223171	0.138301	499	0	other>G1
ENSCAFG00000015413	COMTD1	638	652	488	409	1130	444	318	243	228	344	215	283	0.0022345	0.138301	500	0	0
ENSCAFG00000017121	SLC51B	5	1	13	2	73	7	157	52	8	235	400	115	0.00223866	0.138301	501	0	0
ENSCAFG00000010160	TPMT	371	649	668	700	1123	1116	1251	297	809	686	409	428	0.00226322	0.13954	502	0	0
ENSCAFG00000016410	PLEKHH1	6	0	5	3	8	8	4	51	9	47	44	29	0.00228013	0.139642	503	0	G3>other
ENSCAFG00000023591	VNN1	1620	2964	1725	3610	1431	2327	729	691	1166	1315	385	661	0.00228123	0.139642	504	0	0
ENSCAFG00000006689	SLC25A26	123	121	77	88	155	87	176	55	71	78	47	61	0.0022814	0.139642	505	0	0
ENSCAFG00000012836	ADAMTS4	6	0	2	4	6	14	37	112	19	71	20	15	0.00228292	0.139642	506	0	0
ENSCAFG00000017413	STX8	404	318	302	251.91	229	293	259	142	198	210	162	173.06	0.00230465	0.140693	507	0	0
ENSCAFG00000015991	LIAS	212	218	206	213	381	315	421	95	128	66	228	201	0.0023098	0.140729	508	0	0
ENSCAFG00000013659	EIF4A2	6497	10658	7472	9279	2403	5814	2861	2564	4869	3884	2943	4979	0.00231748	0.14092	509	0	0
ENSCAFG00000028968	SLC25A32	216	515	383	394	1474	367	3023	618	256	298	1007	482	0.00235953	0.143151	510	0	0
ENSCAFG00000002701	TFPT	12803	16029	9227.96	8851.99	26137	12044	10921	4550.09	5378.22	8105.92	6478.44	6654.6	0.0023657	0.143151	511	0	0
ENSCAFG00000002538	SLC3A1	13	43	27	40	310	61	42	26	48	24	70	31	0.00236805	0.143151	512	0	0
ENSCAFG00000001124	PHF20L1	89	157	82	109	33	94	51	233	141	224	256	193	0.00237696	0.14341	513	0	G3>other
ENSCAFG00000000738	EBAG9	402	443	275	327	1247	361	1498	449	298	303	654	538	0.00239404	0.144159	514	0	0
ENSCAFG00000019270	PLXNB3	11	6	8	12	133	12	192	51	10	76	9	121	0.00240581	0.144323	515	0	other>G1
ENSCAFG00000015602		1	1	2	0	343	0	265	24	0	105	203	576	0.00241492	0.144323	516	0	other>G1
ENSCAFG00000016863	LMNA	568	560	909	378	1705	1199	2899	1250	1203	2446	835	1160	0.0024176	0.144323	517	0	0
ENSCAFG00000006721	RIMBP2	13	6	7	25	0	1	1	4	2	10	7	2	0.00241789	0.144323	518	0	other>G2
ENSCAFG00000012330	TMEM206	32	43	39	48	188	91	198	77	34	200	46	125	0.00242267	0.144323	519	0	0
ENSCAFG00000016827	BCKDK	472	603	591	408	1419	813	2393	1347	648	830	780	478	0.00242473	0.144323	520	0	0
ENSCAFG00000017438	RAB3D	5	17	13	9	70	212	107	54	23	80	31	588	0.0024336	0.144519	521	0	other>G1
ENSCAFG00000000885	DEPTOR	64	231	133	169	8	167	48	56	16	35	7	16	0.00243992	0.144519	522	0	0
ENSCAFG00000004371	ENTPD6	123	174.58	153	163.57	638	229	407	281	122.42	379.44	186.84	262	0.00244204	0.144519	523	0	0
ENSCAFG00000000951	MTBP	60	94	63	73	220	61	411	71	48	106	128	93	0.00245018	0.144724	524	0	0
ENSCAFG00000018832	TUBB6	130.92	43.88	36.04	42.14	108.54	128.7	272.74	316.45	100.14	642.99	261.21	304	0.00247074	0.145388	525	0	0
ENSCAFG00000001056	SQLE	4289	1360	2154	1969	8374	7975	7578	5004	5060	4984	2472	5127	0.00247081	0.145388	526	0	0
ENSCAFG00000014670	NID2	26	10	5	16	36	25	112	160	60	278	42	50	0.00247899	0.145592	527	0	0
ENSCAFG00000019473	PRDM16	1	0	1	0	41	0	2	0	2	2	1	2	0.00249005	0.145707	528	0	0
ENSCAFG00000001765	SPAM1	2	21	2	1	0	0	0	0	0	0	0	0	0.00249035	0.145707	529	0	G1>other
ENSCAFG00000002702	COL12A1	188	77	115	132	48	263	407	1104	437	489	328	453	0.00250052	0.146025	530	0	0
ENSCAFG00000012832	RHCE	0	0	0	0	22	0	1	0	1	0	0	0	0.00251665	0.146479	531	0	G2>other
ENSCAFG00000002141	RHAG	0	0	0	1	10	3	3	1	0	0	0	1	0.00251774	0.146479	532	0	G2>other
ENSCAFG00000000478	CCHCR1	64	46	25	49	81	78	124	109	101	155	234	279	0.00252412	0.146574	533	0	other>G1
ENSCAFG00000019598	G6PD	163.43	80.82	170.67	130.49	134.67	418.91	219.28	759.99	174.65	585.58	404.25	1079.63	0.00253248	0.146784	534	0	0
ENSCAFG00000009187	LOXL2	38	22	24	21	12	97	69	100	75	361	85	119	0.00253971	0.14688	535	0	0
ENSCAFG00000018934	UHRF1	4	4	7	12	13	25	64	39	32	113	35	20	0.00254791	0.14688	536	0	0
ENSCAFG00000033502		138	71	86	633	34	32	60	49	76	138	96	46	0.00254836	0.14688	537	0	0
ENSCAFG00000012904	CDK1	7	17	4	33	93	82	106	65	50	181	77	25	0.00257541	0.148064	538	0	other>G1
ENSCAFG00000006054	SLC16A3	23	8	6	8	3	6	15	55	4	17	42	731	0.00257847	0.148064	539	0	G3>other
ENSCAFG00000020088	LCN2	7	4	7	18	13	58	22	12	52	399	78	53	0.00259366	0.148227	540	0	0
ENSCAFG00000006569	DEAF1	55	65	86	109	169	131	329	112	103	162	86	143	0.00259562	0.148227	541	0	0
ENSCAFG00000013311	CYP2E1	133439	156505	248029	179681	2843	64197	17446	23934	80369	89521	24538	28245	0.00259797	0.148227	542	0	0
ENSCAFG00000014730	NOP14	536	403	474	345	886	436	1487	376	406	462	423	590	0.00260048	0.148227	543	0	G2>other
ENSCAFG00000019590	UBL4A	644	709	439	358	666	578	247	252	230	355	180	232	0.00261107	0.148557	544	0	0
ENSCAFG00000011768	STK39	91	124	146	90	18	20	12	3	33	107	18	25	0.00262237	0.148927	545	0	G1>other
ENSCAFG00000000008	TXNL4A	182	157	122	122	586	151	304	185	116	239	91	104	0.00263631	0.149444	546	0	0
ENSCAFG00000011168	NRGN	8	5	1	9	8	6	6	79	296	54	2	8	0.00266185	0.149854	547	0	G3>other
ENSCAFG00000000663	DCAF13	279.8	372.27	209.62	283.82	932.89	269.86	1296.62	501.7	220.37	415.41	470.66	422	0.00266832	0.149854	548	0	0
ENSCAFG00000028885		0	0	0	0	39	0	1	0	0	3	0	0	0.00266938	0.149854	549	0	0
ENSCAFG00000006693	SNRPB	485	292	278	288	1107	332	810	262	280	564	297	311	0.00267439	0.149854	550	0	0
ENSCAFG00000029929		2.63	2	8	26	0	0	3	0	0	2.5	0	0	0.00268729	0.149854	551	0	0
ENSCAFG00000043864		0	0	0	0	0	6.4	4	3.64	5	10.45	8.03	6	0.00268822	0.149854	552	0	0
ENSCAFG00000005217	NCAPG2	4	13	4	12	14	21	55	47	33	103	73	19	0.00269888	0.149854	553	0	0
ENSCAFG00000003807	KLF15	1285	1388	1233	1664	719	971	970	948	561	827	556	985	0.00270139	0.149854	554	0	0
ENSCAFG00000007668	OGFOD2	211	204	177	181	133	190	147	85	120	66	112	66	0.0027036	0.149854	555	0	0
ENSCAFG00000003971	FAM83E	5	1	3	3	4	6	47	0	0	4	1	2	0.00270749	0.149854	556	0	0
ENSCAFG00000009459	FMOD	168	114	175	119	5	70	20	62	61	115	69	86	0.00270946	0.149854	557	0	0
ENSCAFG00000003672	FZD8	9	8	29	18	46	27	122	21	23	13	16	19	0.00271031	0.149854	558	0	G2>other
ENSCAFG00000016912	NPM1	4290.35	4581.17	4371.07	3950.32	18770.6	4533.66	9241.74	1646.06	2400.51	5238.66	4418.28	5991	0.00271402	0.149854	559	0	0
ENSCAFG00000015206		310.96	32.12	53.2	39.99	65.52	281.54	97.48	1075.57	112.83	6247.97	216.12	863.56	0.00271704	0.149854	560	0	0
ENSCAFG00000031706		53	36.42	64	25	141	210.4	71	168.48	179	314	265.44	90.68	0.00272042	0.149854	561	0	0
ENSCAFG00000015672	PQBP1	572	424.23	290.38	335.95	913.96	451.83	759.15	237.12	266.18	506.78	341.91	348.89	0.00272158	0.149854	562	0	0
ENSCAFG00000002334	MELK	3	1	2	7	20	10	56	36	12	65	35	10	0.00272585	0.149854	563	0	other>G1
ENSCAFG00000008336		975.44	668.23	574.17	617.89	4482.7	854.62	1487.69	442.73	551.44	894.49	1406.13	1068.7	0.00273305	0.149983	564	0	0
ENSCAFG00000011326	PRKCA	1083	1063	1286	1382	131	607	478	757	1099	804	1222	967	0.0027497	0.15063	565	0	other>G2
ENSCAFG00000013894	SOAT1	35	53	50	40	66	147	364	189	71	1026	164	172	0.00279049	0.151004	566	0	other>G1
ENSCAFG00000007731	ATP1B3	68	40	43	45	133	104	342	177	82	266	55	161	0.00279258	0.151004	567	0	other>G1
ENSCAFG00000001044	TATDN1	194	143	145	141	694	78	431	148	59	107	170	152	0.0028037	0.151004	568	0	G2>other
ENSCAFG00000031063	SBK3	0	0	0	0	14	0	10	0	0	0	0	0	0.00280412	0.151004	569	0	G2>other
ENSCAFG00000009462	PRELP	231	97	212	245	8	77	55	166	102	166	79	188	0.00281112	0.151004	570	0	0
ENSCAFG00000010937	CHKA	289	176	229	291	154	221	814	2816	315	342	1524	2075	0.00281281	0.151004	571	0	other>G1
ENSCAFG00000019378	THOP1	573	610	653	414	1373	651	2311	451	814	796	838	588	0.00281299	0.151004	572	0	0
ENSCAFG00000015916	RAB27A	58	79	30	42	8	21	15	17	16	45	17	15	0.00282051	0.151004	573	0	0
ENSCAFG00000016571	AGTRAP	37	21	50	37	118	99	98	168	73	153	103	120	0.00282115	0.151004	574	0	other>G1
ENSCAFG00000008873		8975.8	13772	1084.72	10954.2	14269.7	13973.8	16371.5	779.36	731.84	6948.22	1812.55	3961.38	0.00282339	0.151004	575	0	0
ENSCAFG00000019880	GPSM2	18.46	43.5	27.41	36.56	64.14	62.1	227.4	158.67	91.34	337.37	141.09	51.75	0.00283028	0.151004	576	0	0
ENSCAFG00000005960	LRRN1	16	67	41	20	25	50	26	3	10	16	1	10	0.00283285	0.151004	577	0	0
ENSCAFG00000000609	ADM2	1	0	0	0	11	0	25	13	0	2	699.06	25	0.00283311	0.151004	578	0	0
ENSCAFG00000045845		248.47	123.94	58.11	193.77	139.89	93.46	172.55	48.24	46.49	60.22	80.9	70.31	0.00283546	0.151004	579	0	0
ENSCAFG00000019012	FAM151A	0	0	0	1	5	2	6	93	30	1	2	4	0.00283639	0.151004	580	0	other>G1
ENSCAFG00000047614		2.5	1	1	15.13	0	0.5	0	0	0	0.52	0	0	0.00283967	0.151004	581	0	0
ENSCAFG00000003725	NOCT	1015	204	157	1316	59	80	314	66	25	413	46	127	0.00284384	0.151004	582	0	0
ENSCAFG00000008702	CA1	3	4	0	1	111	1	3	5	0	0	7	0	0.00284771	0.151004	583	0	0
ENSCAFG00000008347	NUGGC	1	0	1	1	32	0	5	1	0	3	0	0	0.00284923	0.151004	584	0	0
ENSCAFG00000013191	NRP2	21	25	46	72	60	87	307	274	194	219	73	217	0.0028572	0.151168	585	0	0
ENSCAFG00000004826	SLC6A9	14	5	1	4	40	10	244	12	9	66	4	4	0.00287834	0.152026	586	0	0
ENSCAFG00000009498	ADA	59	115	79	76	303	200	108	52	78	178	68	86	0.00288589	0.152165	587	0	0
ENSCAFG00000005554	ENPP7	1	0	0	1	3	4	19	1	1	2	1	1740	0.00290217	0.152393	588	0	other>G1
ENSCAFG00000001004	WDYHV1	35	53	30	37	242	29	208	95	42	51	83	43	0.00291452	0.152393	589	0	0
ENSCAFG00000007242	CKAP2L	16	23	8	10	30	60	115	57	60	134	66	19	0.00291751	0.152393	590	0	other>G1
ENSCAFG00000013929	TOR3A	66	54	65	104	97	94	122	377	90	344	375	168	0.00291923	0.152393	591	0	G3>other
ENSCAFG00000024066	GSTA4	1306.73	1349.89	1459.94	1599.75	340	168	146.94	83	1163.87	524	416	563.94	0.00292382	0.152393	592	0	0
ENSCAFG00000004568	CUBN	7	93	6	163	596	37	1644	8	156	67	45	5	0.00292425	0.152393	593	0	0
ENSCAFG00000031624	ZNF529	3	9	7	10	7	12	36	30	25	53	50	40	0.00293246	0.152393	594	0	0
ENSCAFG00000015544	RPAIN	1047.71	734.9	682.5	642.18	1534.86	746.7	1121.38	581.85	643.74	440.7	391.89	519.12	0.00293343	0.152393	595	0	0
ENSCAFG00000000822	RAD21	462	1022	631	747	1670	792	4705	1436	863	954	1176	1368	0.00293452	0.152393	596	0	0
ENSCAFG00000023628	NME1	745	583	362	352	2724	790	1728.99	1204.99	422	1419.97	1037	1182.99	0.00298597	0.154094	597	0	0
ENSCAFG00000000831	EXT1	1365	1068	1118	1301	3992	1045	6673	2259	1399	1548	1807	2210	0.00298644	0.154094	598	0	0
ENSCAFG00000018685	CPLANE1	79	102	62	106	319	127	213	342	291	188	299	374	0.00298648	0.154094	599	0	other>G1
ENSCAFG00000005806	SGO1	2	1	0	3	7	12	15	12	9	57	11	13	0.00298719	0.154094	600	0	0
ENSCAFG00000049439		69.61	55	22.53	38.58	2	2	17	3	20	4	1	0	0.00299333	0.154154	601	0	0
ENSCAFG00000015189	MRTO4	647.98	342.89	381.95	301.92	1963.94	399.83	1061.8	366.87	296.81	730.95	540	511.91	0.00302086	0.155313	602	0	0
ENSCAFG00000005236	TRAK1	79	85	89	81	29	107	102	369	148	162	169	290	0.00303831	0.155867	603	0	G3>other
ENSCAFG00000005720	CLPB	203	224	237	153	462	284	680	265	292	404	283	325	0.00304169	0.155867	604	0	0
ENSCAFG00000029218	NCR3LG1	19	29	22	27	74	109	90	49	86	114	21	111	0.0030497	0.156019	605	0	other>G1
ENSCAFG00000014773	HSPG2	182	59	108	171	77	249	915	1003	957	344	438	837	0.00306101	0.156184	606	0	0
ENSCAFG00000004229		1620.5	1549.57	2314.06	1764.83	340.54	737.7	570.61	370.29	1374.8	1875.26	490.42	809.28	0.00306302	0.156184	607	0	0
ENSCAFG00000031415		54.35	16.99	15	32.92	0	0	1	0	2	32.32	0	2	0.00307014	0.156289	608	0	0
ENSCAFG00000001793	BTBD11	32	1	7	0	105	3	145	0	5	14	2	5	0.00307741	0.156402	609	0	0
ENSCAFG00000013215	GPRC5D	1777	1534	1680	1451	320	1243	645	625	1124	870	499	350	0.00308971	0.156589	610	0	0
ENSCAFG00000003639		58.05	77.18	94.92	79.71	17.19	33.22	28.27	10.55	41.66	56.64	14.55	27.52	0.00309438	0.156589	611	0	0
ENSCAFG00000020252	NQO1	157	334	194	149	101	175	64	2371	88	261	3020	414	0.00309983	0.156589	612	0	G3>other
ENSCAFG00000004604	TMEM104	39	19	26	53	46	75	173	137	71	156	108	170	0.00310395	0.156589	613	0	other>G1
ENSCAFG00000045971		85	89.2	87.94	167.82	4.74	40.95	8.81	58.47	115.14	88.33	36.66	117.86	0.00311991	0.156589	614	0	0
ENSCAFG00000008164	TMEM154	24	33	27	41	12	75	30	130	50	124	114	188	0.00312688	0.156589	615	0	G3>other
ENSCAFG00000011731	CADM3	5	5	5	8	0	0	0	11	0	60	15	11	0.00313925	0.156589	616	0	0
ENSCAFG00000010279	CYP17A1	0	0	0	0	15	0	7	0	0	0	0	2	0.00314112	0.156589	617	0	G2>other
ENSCAFG00000005629		106	80	111	102	155	85	254	51	83	91	65	66	0.00315068	0.156589	618	0	0
ENSCAFG00000030542	FEN1	17.6	30.79	31	16.08	52.37	44.02	105.65	106.28	49.35	236.53	134.72	53.16	0.00315483	0.156589	619	0	0
ENSCAFG00000017946		1370	1849	4294	3478	951	3771	5046	1371	78	133	294	48	0.00315598	0.156589	620	0	0
ENSCAFG00000031960	NKX2-5	0	0	0	0	36	0	2	0	0	0	0	0	0.00315866	0.156589	621	0	G2>other
ENSCAFG00000030721	COL10A1	55	12	2	1	1479	0	1094	457	68	265	564	470	0.00316282	0.156589	622	0	0
ENSCAFG00000001953	CCL27	14	10	8	8	10	5	3	2	0	2	1	0	0.00317674	0.156589	623	0	other>G3
ENSCAFG00000008425	DQX1	9	14	17	7	9	1	64	261	155	14	400	17	0.00317804	0.156589	624	0	0
ENSCAFG00000002142	IL1RL1	24	13	7	11	0	5	0	0	0	4	0	1	0.00319245	0.156589	625	0	0
ENSCAFG00000012742	MTFP1	398	742	403	389	1148	278	485	344	174	176	267	165	0.00319429	0.156589	626	0	0
ENSCAFG00000014582	SERPINI1	68	36	3	24	2	8	1	4	7	14	6	10	0.00319648	0.156589	627	0	0
ENSCAFG00000004481	SLC6A6	762	593	893	1087	539	3561	2660	3112	1730	3661	2800	4314	0.00319896	0.156589	628	0	0
ENSCAFG00000024178	BEX3	16	21	18	13	0	2	0	3	2	9	1	18	0.00320533	0.156589	629	0	0
ENSCAFG00000015542	C1QBP	1604.29	1795.1	1616.5	1475.82	2621.14	1737.3	3047.62	1571.15	1258.26	1238.3	949.11	1292.88	0.00321495	0.156589	630	0	0
ENSCAFG00000019035	MRPL37	596	708	610	627	1142	448	1109	367	458	395	493	398	0.00321885	0.156589	631	0	0
ENSCAFG00000014546	HTRA3	2	0	2	3	10	3	208	116	4	29	55	35	0.00322014	0.156589	632	0	other>G1
ENSCAFG00000045235		16	6	10	23	0	1	1	9	10	5	30	8	0.00322215	0.156589	633	0	other>G2
ENSCAFG00000009035	PFKM	42	22	23	53	157	18	279	48	42	35	37	74	0.00322351	0.156589	634	0	G2>other
ENSCAFG00000017886	ELAC2	220	171	266	181	557	168	913	299	260	141	152	194	0.00322643	0.156589	635	0	G2>other
ENSCAFG00000048026	STOML2	451	435	288	380	1239	438	858	492	331	394	495	423	0.00323088	0.156589	636	0	0
ENSCAFG00000012555	SLC12A8	12	0	5	3	195	7	77	25	9	11	47	90	0.00323315	0.156589	637	0	0
ENSCAFG00000008992	NBN	820	1240	989	989	995	669	1164	608	602	793	349	409	0.00323431	0.156589	638	0	0
ENSCAFG00000002366	RPS5	10921	10705	7195	7522	23132	9467	14761	6765	5120	8373	6051	7584	0.00323572	0.156589	639	0	0
ENSCAFG00000011655	SSH3	98	123	146	131	97	192	140	406	131	283	507	681	0.00324639	0.156589	640	0	G3>other
ENSCAFG00000011203	CYP2U1	295	1073	672	822	43	269	249	458	487	193	150	171	0.00324714	0.156589	641	0	0
ENSCAFG00000010061	ABCC11	121	402	106	110	1535	8178	200	2038	188	1770	130	132	0.00325896	0.156589	642	0	0
ENSCAFG00000008668	SEPTIN11	55	97.15	94	92	23	55	193	586	166	476.16	101	316.33	0.00325954	0.156589	643	0	0
ENSCAFG00000007124	FXYD3	0	1	0	0	61	0	0	0	0	2	0	6	0.00326091	0.156589	644	0	0
ENSCAFG00000025183	EPS8L2	324	255	419	279	191	305	918	930	671	968	1163	1086	0.00326786	0.156589	645	0	0
ENSCAFG00000003403	PDIA4	3891	2969	2930	2963	9752	5418	16253	6920	5156	11741	2982	6514	0.00326828	0.156589	646	0	0
ENSCAFG00000006102		3958.87	2884.89	3386.55	2973	9834.63	5126.76	8000.42	3157.99	2939.94	4972.73	3794.83	5492.75	0.00330245	0.157827	647	0	0
ENSCAFG00000012947	RCAN3	105	118	149	134	41	75	69	231	245	237	161	126	0.00330432	0.157827	648	0	0
ENSCAFG00000006913		3458	2691	2146	2001	4988	2529	2305	1324	1450	2175	1224	1103	0.00331222	0.157961	649	0	0
ENSCAFG00000020177	CALB2	4	1	0	11	72	2	10	1	0	1	2	6	0.00331985	0.158081	650	0	0
ENSCAFG00000008969	KCTD9	22	27	27	27	80	55	74	84	67	65	72	104	0.00332804	0.158181	651	0	other>G1
ENSCAFG00000011899	HJURP	5	4	4	4	24	9	67	18	12	138	35	20	0.00333216	0.158181	652	0	other>G1
ENSCAFG00000028559	SLC25A45	1	13	12	2	45	14	79	3	8	2	17	7	0.00335558	0.159048	653	0	0
ENSCAFG00000007041	MAG	64	98	133	134	50	210	5	4	6	25	33	12	0.00337689	0.159761	654	0	0
ENSCAFG00000039915		2	1	0	1	6	6	11	19	7	18	9	6	0.00338094	0.159761	655	0	other>G1
ENSCAFG00000004129	ENDOD1	44	34	26	40	7	23	18	101	49	188	31	67	0.00338923	0.159908	656	0	0
ENSCAFG00000004031	STIL	0	2	2	3	6	17	30	14	14	39	9	8	0.00341039	0.160662	657	0	other>G1
ENSCAFG00000016196	GDF10	17	6	1	13	0	1	0	0	2	0	2	0	0.00341948	0.160846	658	0	0
ENSCAFG00000020091	SLC25A25	3963	1492	189	2666	63	602	561	217	212	658	601	988	0.00343175	0.161084	659	0	0
ENSCAFG00000005998	LHFPL6	269	125	123	145	16	80	55	106	95	165	113	87	0.00344015	0.161084	660	0	0
ENSCAFG00000002592	SCMH1	21	62	45	43	27	78	148	182	197	146	95	160	0.00344017	0.161084	661	0	0
ENSCAFG00000007026		676	560	267	427	46	293	51	116	285	236	158	87	0.00345328	0.161386	662	0	0
ENSCAFG00000003967	RPL18	7065.56	5018.89	4296.92	4434.07	14548.2	6451.5	8089.6	3593.17	3898.59	5934.8	3799.26	4588.06	0.00346218	0.161386	663	0	0
ENSCAFG00000014851	CLDN11	5	9	12	13	0	1	1	5	2	8	1	3	0.00346226	0.161386	664	0	0
ENSCAFG00000005811	FMNL2	324	321	326	502	87	186	150	277	216	191	349	244	0.00348329	0.162122	665	0	0
ENSCAFG00000014151		105	93	61	72	228	102	104	78	34	58	55	71	0.00348978	0.162181	666	0	0
ENSCAFG00000032099		29.02	29.9	16.54	39.06	3	7.2	8.77	27.55	34.13	17.58	36.83	42.75	0.00349945	0.162225	667	0	0
ENSCAFG00000017951	DTNA	17	7	6	5	0	0	0	3	4	9	2	0	0.00350122	0.162225	668	0	other>G2
ENSCAFG00000015309	SDF2L1	474	274	199	156	1315	371	592	383	343	492	177	209	0.00350868	0.162327	669	0	0
ENSCAFG00000007085	SOAT2	84	119	223	170	329	222	1112	178	254	295	407	273	0.00351437	0.162348	670	0	0
ENSCAFG00000009168	ARSB	21	15	22	21	24	50	199	74	41	75	78	82	0.0035303	0.162841	671	0	other>G1
ENSCAFG00000032565	TAFA2	0	0	0	0	1	26	0	0	0	0	1	1	0.00353828	0.162966	672	0	G2>other
ENSCAFG00000011117	FABP3	16	1	4	2	143	1	24	5	5	17	3	0	0.00354555	0.163058	673	0	0
ENSCAFG00000020188	TAT	22038	25156	13354	46387	1599	22275	9363	5011	4698	12118	8160	8198	0.00355656	0.163284	674	0	0
ENSCAFG00000019846	CDH15	0	0	0	0	0	0	0	4	1	1	5	9.19	0.00356813	0.163284	675	0	0
ENSCAFG00000014435	MAOA	52	49	71	54	72	92	966	637	257	191	161	303	0.00358939	0.163284	676	0	other>G1
ENSCAFG00000015326	SLC38A5	0	0	0	2	3	0	3	2	1	6	2	321	0.00359352	0.163284	677	0	0
ENSCAFG00000019081	MYO10	170	112	254	159	241	364	416	510	427	693	268	741	0.00359382	0.163284	678	0	other>G1
ENSCAFG00000008801	CCDC65	1	0	0	2	4	1	4	9	3	86	2	24	0.00359392	0.163284	679	0	0
ENSCAFG00000007432	ATP12A	0	0	0	0	0	7	32	3	0	2	2	0	0.00359426	0.163284	680	0	0
ENSCAFG00000031132	TIMM8B	409	297	182.24	156	882	142	254	109	148	174	121	43	0.00359718	0.163284	681	0	0
ENSCAFG00000028766	CLDN18	12	4	4	21	605	0	943	3	419	213	475	320	0.00359792	0.163284	682	0	0
ENSCAFG00000017111	KLF1	0	0	0	0	7	3	6	1	2	2	3	0	0.00362222	0.163752	683	0	other>G1
ENSCAFG00000016171	TMEM138	29	13	14	6	28	33	70	40	61	62	103	133	0.00362227	0.163752	684	0	0
ENSCAFG00000031640	GNG2	19	39	26	11	11	23	48	111	60	76	57	116	0.00362413	0.163752	685	0	G3>other
ENSCAFG00000008745	MAPKAPK5	5604	7828	5853	7113	2631	7956	5674	4031	3928	2593	1649	1898	0.0036379	0.163937	686	0	0
ENSCAFG00000005291	WNT11	5	1	0	0	0	0	8	44	0	76	67	18	0.00363882	0.163937	687	0	0
ENSCAFG00000009326	BPHL	8159	6233	5084	5087	1680	6347	1801	2805	2320	1116	2573	1392	0.00365933	0.164488	688	0	0
ENSCAFG00000015325	AKAP3	1	1	1	1	8	3	24	3	2	2	7	2	0.00366166	0.164488	689	0	0
ENSCAFG00000018206	B9D1	76	38	27	33	174	75	120	19	29	74	46	72	0.00368666	0.164995	690	0	0
ENSCAFG00000023863	BAAT	0	47	34	102	7	0	1	0	4	9	0	2	0.00368733	0.164995	691	0	0
ENSCAFG00000023738	GDPGP1	49	84	68	41	131	124	209	52	105	115	77	82	0.00368894	0.164995	692	0	0
ENSCAFG00000014600	BRCA1	12	23	28	30	15	44	89	48	78	170	182	72	0.00370074	0.165129	693	0	0
ENSCAFG00000006892	TUB	6	5	3	4	0	0	0	0	2	1	1	0	0.00370262	0.165129	694	0	G1>other
ENSCAFG00000023774	RAMP1	80	39	23	65	7	19	2	10	14	16	25	22	0.00371014	0.165148	695	0	0
ENSCAFG00000024944		10	6	6	2	12	25	139.29	86	25	225.74	21	22	0.0037137	0.165148	696	0	0
ENSCAFG00000014213	POU2AF1	31	5	72	65	272	12	20	9	9	16	14	1	0.00373177	0.1655	697	0	0
ENSCAFG00000005078	UBE2O	211	233	291	265	295	386	743	799	587	438	651	1019	0.00373232	0.1655	698	0	other>G1
ENSCAFG00000015365	FGF23	0	0	0	0	0	0	1	22	0	0	9	37	0.00374903	0.166003	699	0	G3>other
ENSCAFG00000006909	LMO1	19	10	14	12	2	3	1	6	0	4	1	2	0.00375671	0.166106	700	0	G1>other
ENSCAFG00000048097		0	1	0	1	2	1	11	0	0	0	0	0	0.00376418	0.166199	701	0	G2>other
ENSCAFG00000014062	FANCM	4	2	1	3	6	8	32	12	18	46	21	10	0.00377228	0.166285	702	0	other>G1
ENSCAFG00000000532		1.02	3.11	2.05	4.08	36.06	4.17	5.2	3.13	4.19	1.05	0	2.09	0.00377689	0.166285	703	0	0
ENSCAFG00000011933	IMPDH2	1103	1188	992	1047	3219	1659	2565	707	984	1456	1433	2072	0.00378776	0.166527	704	0	0
ENSCAFG00000019735	PIK3CD	33	38	55	51	20	137	92	109	124	224	126	291	0.003796	0.166653	705	0	0
ENSCAFG00000007669	CLCN3	119	289	151	198	201	298	357	465	313	575	453	720	0.00380541	0.166829	706	0	0
ENSCAFG00000010397	IRS1	801	441.8	439.06	843.18	54.26	338.05	44.19	261.53	322.86	468.67	298.34	395.14	0.00381667	0.166998	707	0	0
ENSCAFG00000005214	KIZ	318	331	342	302	532	411	707	259	309	400	332	342	0.00382006	0.166998	708	0	0
ENSCAFG00000011370	CDK2AP2	56	119	70	31	280	147	208	410	133	369	125	427	0.00383844	0.167565	709	0	other>G1
ENSCAFG00000010313	ELMO2	62	56	91	71	124	97	254	51	57	95	50	113	0.00384605	0.167656	710	0	0
ENSCAFG00000019268	SLX4	25	16	27	33	31	39	217	139	74	105	98	122	0.00385136	0.167656	711	0	other>G1
ENSCAFG00000011405	TXNIP	3424	6174	2556	3684	358	1131	1625	3085	1989	660	1475	561	0.0038731	0.168325	712	0	0
ENSCAFG00000012676	RPS21	5834	3726	3101	2890	18316.8	5208	7409	2777	2344	4791	5141	6141	0.00387759	0.168325	713	0	0
ENSCAFG00000025002	DPP4	668	362	884	504	920	1806	2388	2100	1081	1677	3582	2098	0.00389546	0.168769	714	0	0
ENSCAFG00000005187	EDNRB	310	241	174	197	35	155	30	91	81	159	86	145	0.00389874	0.168769	715	0	0
ENSCAFG00000018737	APCDD1	17	2	0	5	3	34	0	182	1	101	170	256	0.00391405	0.169195	716	0	0
ENSCAFG00000040580		2	4	1	0	2	5	12	0	0	0	0	1	0.00393511	0.169868	717	0	other>G3
ENSCAFG00000011861	FANCB	1	3	1	2	6	1	9	15	15	36	14	7	0.00394198	0.169928	718	0	0
ENSCAFG00000010696	ADD3	155	167	84	136	24	59	70	79	114	111	67	80	0.00395198	0.170122	719	0	0
ENSCAFG00000029302		52.34	24.57	8.01	8.52	192.41	185.56	87.54	98.55	32.38	91.05	208.87	48.46	0.0039804	0.170936	720	0	0
ENSCAFG00000002878		3	10	0	5	0	0	0	0	0	0	0	0	0.00398193	0.170936	721	0	G1>other
ENSCAFG00000012561	DMBT1	62.06	112.4	23	68.2	9	49.22	2	0	11.79	12.91	2	0	0.00399329	0.171014	722	0	0
ENSCAFG00000028810	GPIHBP1	35	6	7	9	99	58	36	144	41	85	71	141	0.00399479	0.171014	723	0	other>G1
ENSCAFG00000007481		0	6	0	0	266	7	1	40	0	0	1	7	0.00400611	0.171243	724	0	0
ENSCAFG00000020371	TMEM208	526	584	333	293	599	529	293	269	251	244	205	255	0.00401122	0.171243	725	0	0
ENSCAFG00000019574	ACOT7	6	9	17	11	93	154	52	27	14	92	64	494	0.00402453	0.171382	726	0	other>G1
ENSCAFG00000012702	SLC30A2	9	2	3	3	571	2	84	113	0	1	8	112	0.00402554	0.171382	727	0	0
ENSCAFG00000010135	LUZP2	29	29	1	23	0	4	3	0	0	7	0	0	0.00405437	0.172372	728	0	0
ENSCAFG00000019267	DNASE1	1105.84	422.85	178.71	276.18	1989.77	2390.01	3042.64	1729.87	159.88	921.1	427.02	197.43	0.00406359	0.172524	729	0	0
ENSCAFG00000008860	PAQR3	99.02	121	83	97.52	10	52	35	32.26	82	51	40.09	53	0.00407074	0.172524	730	0	0
ENSCAFG00000008087	PINX1	42.93	76	59	60.89	170.55	106	180	86	66.91	144.85	89	133.95	0.00407467	0.172524	731	0	0
ENSCAFG00000006757	PPFIBP2	141	269	211	249	319	345	1079	368	494	567	442	465	0.00409394	0.173035	732	0	0
ENSCAFG00000017372	ANKFN1	4	7	0	5	0	0	0	0	0	0	0	0	0.00409791	0.173035	733	0	G1>other
ENSCAFG00000028835		70.01	36.98	42.76	59.94	0	0.75	0	56.61	0	52.32	0	95	0.00411131	0.173364	734	0	0
ENSCAFG00000029480	GEMIN6	334	243	197	220	534	168	333	105	132	184	199	122	0.00412221	0.173587	735	0	0
ENSCAFG00000017924	REXO5	6	4	3	3	15	16	34	27	18	49	40	5	0.00414819	0.17419	736	0	other>G1
ENSCAFG00000043534		1	4	3	3	303	4	6612	1670	0	0	5438	9893	0.00415118	0.17419	737	0	other>G1
ENSCAFG00000018717		391	449	538	486	563	571	976	283	334	449	280	599	0.00415588	0.17419	738	0	0
ENSCAFG00000031331	OCIAD2	15	7	3	5	1	593	3	982	291	353	13	854	0.0041714	0.17419	739	0	other>G1
ENSCAFG00000002585	RPL28	4650	3150	2709	2852	6174	3911	5450	2197	2083	3775	2237	2591	0.00417254	0.17419	740	0	0
ENSCAFG00000023111		105.33	90.47	51.56	100.98	134.74	488.34	194.99	179.56	149.81	875.48	263.72	402.26	0.00417386	0.17419	741	0	0
ENSCAFG00000044694		5	5	1	1	16	5	20	46	16	25	8	57	0.00417592	0.17419	742	0	0
ENSCAFG00000019901	SLC7A5	12	0	6	4	38	10	244	36	2	38	35	14	0.00419125	0.174594	743	0	0
ENSCAFG00000019921	COX4I1	4049.23	5027.13	3512.13	3126.17	5210.46	2767.25	3758.45	2243.84	2350.94	1939.58	1816.85	1753.65	0.00421033	0.175153	744	0	0
ENSCAFG00000000990	TCF7	37	44	125	84	4	24	26	46	100	129	85	85	0.0042279	0.175454	745	0	0
ENSCAFG00000009374	FITM2	98	138	155	153	265	242	550	390	198	226	197	290	0.0042323	0.175454	746	0	0
ENSCAFG00000013905		8613.14	7656.6	5589.06	6301.31	17118.6	7764.55	6055.93	3358.56	3440.39	6539.51	4574.68	3149.81	0.00423458	0.175454	747	0	0
ENSCAFG00000014672	STIP1	333	552	443	417	721	526	1805	1824	587	1756	1114	1833	0.00424258	0.175551	748	0	other>G1
ENSCAFG00000015272	FGFBP1	59	0	19	108	0	0	0	0	22	18	1	1	0.00426619	0.176024	749	0	0
ENSCAFG00000001570	PSAT1	112	11	4	8	554	89	1023	1144	96	913	586	136	0.00427482	0.176024	750	0	0
ENSCAFG00000008357	GOT2	4604.99	5262.67	4158.85	3404.16	11545.4	5170.23	15212.6	4808.08	5163.82	4232.41	6549.18	4062.29	0.00428064	0.176024	751	0	0
ENSCAFG00000047066		494.56	113.44	56.27	202.16	26.65	24.57	8.1	37.65	11.72	131.79	0	15.82	0.00428333	0.176024	752	0	0
ENSCAFG00000018841	MBNL3	197	340	280	356	35	135	124	345	438	589	126	253	0.00428457	0.176024	753	0	0
ENSCAFG00000010461	TM4SF20	0	1	0	0	0	1	0	1	4	6	3	18	0.00428813	0.176024	754	0	G3>other
ENSCAFG00000000563	SNX31	180	505	348	333	593	361	1108	412	222	282	260	412	0.00430547	0.176178	755	0	0
ENSCAFG00000016615	MRI1	153	62	172	113	243	314	692	233	115	258	203	439	0.0043126	0.176178	756	0	0
ENSCAFG00000015691	C20H19orf44	44	49	42	45	265	28	199	53	47	91	102	76	0.00431429	0.176178	757	0	0
ENSCAFG00000010389	POP5	179	195	126	155	366	104	230	80	103	166	81	85	0.00431465	0.176178	758	0	0
ENSCAFG00000001346	RPL3	15794.1	17008.2	11817.2	13377	35399.7	13873.4	19727.7	6991.95	9161.34	10573.9	9928.12	11727.1	0.00432096	0.176203	759	0	0
ENSCAFG00000011648	SCN7A	11	5	0	3	0	1	0	0	0	0	0	0	0.00434175	0.176805	760	0	G1>other
ENSCAFG00000013916	SYVN1	239	188	345	291	165	452	1204	1302	723	861	587	1259	0.00434714	0.176805	761	0	0
ENSCAFG00000000913	TSPO	703	554	383	245	2525	743	1320	1167	541	1288	1016	1087	0.00435907	0.177057	762	0	0
ENSCAFG00000000957	SNTB1	213	271	188	362.77	787.28	171.31	2183.43	310	520.26	333	597.2	313.74	0.00437078	0.177169	763	0	0
ENSCAFG00000006468	NLRP6	0	4	0	0	62	0	222	0	0	0	35	10	0.00437328	0.177169	764	0	0
ENSCAFG00000017941	CYP1A2	1065.4	3106.85	417.83	2024.37	226.86	161.7	69.91	11	179.53	38.06	709.09	42.1	0.00438436	0.177386	765	0	0
ENSCAFG00000031783	CASP6	841	1546	1212	1298	513	888	636	689	760	759	701	620	0.0044002	0.177795	766	0	0
ENSCAFG00000017538	SPC24	11	5	8	23	110	45	59	36	27	371	66	65	0.00441447	0.178139	767	0	0
ENSCAFG00000017066	RPL26	5089.98	4417	3671.58	3692.72	9636.48	5046.49	7627.03	2752.27	3241.76	3258.04	4504.76	3597.22	0.00442912	0.178497	768	0	0
ENSCAFG00000000972	TAPBP	1041	436	1029	910	853	1836	2572	2938	1668	3062	2357	3188	0.00444377	0.178826	769	0	0
ENSCAFG00000002819	CLHC1	25	47	18	36	77	24	60	11	11	33	12	20	0.00445013	0.178826	770	0	0
ENSCAFG00000014236	FDX1	821	612	682	471	386	496	477	293	496	313	302	243	0.0044592	0.178826	771	0	0
ENSCAFG00000013459	KLRD1	21	6	10	3	0	3	0	0	1	2	2	1	0.0044604	0.178826	772	0	0
ENSCAFG00000000697		28	10	54	27	10	9	19	8	2	12	8	8	0.00447391	0.179112	773	0	0
ENSCAFG00000043791		314.07	286.19	187	260.45	546.68	227.69	237.56	108.9	163.52	225.55	160.66	117.67	0.00448206	0.179112	774	0	0
ENSCAFG00000036277		3	1	1	7	0	0	0	0	0	0	0	0	0.00448779	0.179112	775	0	G1>other
ENSCAFG00000004590		2967.2	1324.88	1605.04	1548.21	7774.06	1343.5	2527.02	1105.76	1245.22	1169.6	1805.92	1291.94	0.00450232	0.179112	776	0	0
ENSCAFG00000004673	KHK	9464	6695	5021	5184	2171	2797	2520	1833	2969	1045	3114	360	0.00450469	0.179112	777	0	0
ENSCAFG00000011620	FANCI	8	11	12	11	16	44	69	24	52	99	90	18	0.00450539	0.179112	778	0	other>G1
ENSCAFG00000003025	RASSF6	245	93	98	60	24	109	21	554	130	259	351	316	0.00450803	0.179112	779	0	0
ENSCAFG00000004762	SLC25A19	28	25	25	38	70	43	151	84	45	226	88	135	0.0045402	0.17998	780	0	other>G1
ENSCAFG00000018181		767	1184	1338	1219	1402	2044	8480	3469	2148	2967	2698	3033	0.00455559	0.17998	781	0	0
ENSCAFG00000009591	TOMM34	30	39	56	22	160	54	252	43	27	104	60	148	0.00456035	0.17998	782	0	0
ENSCAFG00000008618	DSN1	2	6	6	9	23	13	46	17	15	103	58	26	0.00456227	0.17998	783	0	0
ENSCAFG00000018652		799.04	736.24	461.02	526.72	1468.06	570.5	716.87	252.26	301.57	585.94	445.89	523.39	0.00456684	0.17998	784	0	0
ENSCAFG00000015072	HDC	10	7	7	17	0	3	0	1	2	3	0	0	0.00457856	0.17998	785	0	G1>other
ENSCAFG00000001067	RSPO3	104	52	99	121	1	38	1	13	5	16	39	31	0.00457879	0.17998	786	0	G1>other
ENSCAFG00000019380	CACNA1B	0	0	1	0	2	3	1	183	0	1	3	4	0.00458886	0.17998	787	0	other>G1
ENSCAFG00000004972	OXSR1	107	193	149	175	109	203	238	354	258	283	460	718	0.00459794	0.17998	788	0	G3>other
ENSCAFG00000012683	TSTD1	828	425	447	297	472	609	137	192	125	321	191	148	0.00459822	0.17998	789	0	0
ENSCAFG00000003744	ORC1	0	0	3	2	18	5	21	17	14	67	32	3	0.00460039	0.17998	790	0	0
ENSCAFG00000009786	MAB21L3	1	0	1	0	16	0	2	0	0	0	0	1	0.00460583	0.17998	791	0	G2>other
ENSCAFG00000005255	VIPR2	31	12	15	24	0	5	1	2	5	12	0	3	0.00460788	0.17998	792	0	0
ENSCAFG00000019141		38.67	24.53	20.44	22.02	56.26	167.66	87.01	46.44	39.19	313.52	139.28	129.74	0.00461128	0.17998	793	0	0
ENSCAFG00000031547	TMED3	833	654	707	399	1055	649	760	291	356	750	333	261	0.00462547	0.180141	794	0	0
ENSCAFG00000009616	SETD4	86	117	69	123	46	55	46	25	49	50	40	63	0.00462707	0.180141	795	0	0
ENSCAFG00000031252	ZNF252	40	99	52	69	19	63	28	119	64	214	176	168	0.00463675	0.180292	796	0	0
ENSCAFG00000007950	MAP1B	11	10	1	11	0	23	59	44	35	63	4	1321	0.0046431	0.180312	797	0	0
ENSCAFG00000010596		977	240	179	492	35	142	236	290	190	306	114	120	0.00464973	0.180343	798	0	0
ENSCAFG00000013691	PRG4	455	155	736	499	1217	492	480	323	161	38	19	26	0.00465557	0.180344	799	0	0
ENSCAFG00000018210	CDX1	23	21	18	34	11	5	6	1	7	11	4	5	0.00466771	0.180566	800	0	G1>other
ENSCAFG00000000714	ZBED4	40	22	47	47	69	103	199	95	68	120	59	141	0.00467299	0.180566	801	0	other>G1
ENSCAFG00000019711	POLRMT	217	85	171	154	402	163	638	236	151	246	176	182	0.0046811	0.180654	802	0	0
ENSCAFG00000015788	B4GALNT3	1	3	3	2	0	0	0	0	0	0	0	0	0.00468832	0.180707	803	0	G1>other
ENSCAFG00000031529	CLEC2D	78	27	19	23	5	19	6	1	14	10	8	7	0.00470383	0.18108	804	0	0
ENSCAFG00000005433	ABCC4	19	40	57	28	32	251	151	63	17	28	11	74	0.00472599	0.181707	805	0	0
ENSCAFG00000009303	FBXO21	561	1718	1724	1868	198	544	474	748	1298	255	472	472	0.00474042	0.182036	806	0	0
ENSCAFG00000018240	SLC26A2	5.25	8.34	5.21	11.23	4	8.08	35.33	16.35	15.36	62.97	30.45	184.54	0.0047522	0.182193	807	0	0
ENSCAFG00000017892	DNMT1	54	65	85	90	77	110	273	204	210	394	165	164	0.00475629	0.182193	808	0	0
ENSCAFG00000030105	IL33	3011	2597	417	2105	27	686	25	136	307	1194	304	157	0.00477236	0.182516	809	0	0
ENSCAFG00000013713		988	946	1691	1556	667	570	608	497	758	1034	566	430	0.00478385	0.182516	810	0	0
ENSCAFG00000019924	GINS2	19	11	7	14	39	24	61	48	38	73	52	36	0.00479291	0.182516	811	0	other>G1
ENSCAFG00000031454		1	1	0	1	13	1	13	3	0	1	1	0	0.00479412	0.182516	812	0	0
ENSCAFG00000023247	RPS15	2945	2166	1915	1518	8435	3231	2770	1956	1238	2745	1876	3160	0.00479938	0.182516	813	0	0
ENSCAFG00000002641	TTC7A	258	144	233	179	212	637	1712	933	479	342	316	683	0.00480275	0.182516	814	0	0
ENSCAFG00000004722	JPT1	32	28	27	16	82	163	99	69	19	188	50	161	0.00480601	0.182516	815	0	other>G1
ENSCAFG00000001501	CDC42EP1	132	78	125	88	82	205	401	327	125	640	393	457	0.00482172	0.182729	816	0	other>G1
ENSCAFG00000000641		3118.7	1541.79	1596.79	983.87	2094.98	2172.75	1279.87	4922.78	2901.84	6246.76	8899.61	8971.43	0.00482343	0.182729	817	0	0
ENSCAFG00000008917	LBP	1710	1661	1312	659	971	11695	9430	4811	2753	5397	865	2559	0.00484066	0.183158	818	0	0
ENSCAFG00000014190	TRMT2A	354	301	174	217	829.87	328	567.77	373.87	201	359	333.9	298	0.00484849	0.18323	819	0	0
ENSCAFG00000003880	PPP1R15A	310	409	116	236	40	128	67	73	123	319	75	126	0.00486244	0.183262	820	0	0
ENSCAFG00000001651	IMPDH1	103	53	103	72	84	92	176	272	115	258	265	360	0.00486552	0.183262	821	0	G3>other
ENSCAFG00000010963	MRPS35	415	492	302	360	587	456	477	252	236	449	277	241	0.00486748	0.183262	822	0	0
ENSCAFG00000008478	MOGS	152	152	142	137	270	171	553	922	373	549	361	258	0.0048772	0.183262	823	0	other>G1
ENSCAFG00000030250	RIDA	7398	13269	8093	8775	24163	10882	16740	9579	4443	4632	9220	4443	0.00488297	0.183262	824	0	0
ENSCAFG00000019042	METTL22	459	440	450	395	143	392	250	158	219	198	333	227	0.00488588	0.183262	825	0	0
ENSCAFG00000019291	PUSL1	18	13	16	12	66	10	45	4	10	11	9	20	0.00489342	0.183262	826	0	0
ENSCAFG00000006229	PCDH1	149	299	285	340	427	567	1869	614	699	1467	278	791	0.00489671	0.183262	827	0	0
ENSCAFG00000043807		8	26	14	19	2	2	4	11	28	15	13	35	0.00491029	0.183549	828	0	0
ENSCAFG00000000698	TRABD	579	287	527	340	1076	357	836	343	286	393	353	381	0.00495004	0.184602	829	0	0
ENSCAFG00000016934	NGFR	1296	462	647	713	78	317	131	879	194	331	698	620	0.00495134	0.184602	830	0	0
ENSCAFG00000031403		31	12	7	17	0	0	1	0	0	15	0	2	0.00496102	0.184602	831	0	0
ENSCAFG00000004754	MCM10	32.41	18.83	38.97	53.41	63	48.82	140	132.08	96.16	371.01	94.18	98.64	0.00496232	0.184602	832	0	0
ENSCAFG00000016546	PCGF2	48	36	48	41	18	82	23	74	71	191	164	245	0.00497306	0.184779	833	0	G3>other
ENSCAFG00000020334	CTRL	35	3	0	4	231	12	102	1	8	0	3	40	0.004996	0.185409	834	0	0
ENSCAFG00000010206	CTSE	10	6	2	11	0	20	0	2	0	80	1	2955	0.00500801	0.185474	835	0	other>G1
ENSCAFG00000010323	SRD5A1	291	420.59	904	450	764	2591	833	447	453	454	277	1054	0.00500974	0.185474	836	0	0
ENSCAFG00000003960	TRAF3IP2	465	90	87	243	25	30	3	77	115	322	28	105	0.00501627	0.185494	837	0	0
ENSCAFG00000003246	ALAD	1783	2002	1612	1856	318	878	953	1641	1469	967	1327	827	0.0050253	0.185606	838	0	0
ENSCAFG00000011977	KIF7	34	14	27	37	2	10	6	26	19	31	43	56	0.00503284	0.185626	839	0	0
ENSCAFG00000016268		2130.86	4032.66	2178.4	4702.39	5282.48	6866.53	10894.9	1870.37	4000.27	2596.96	4566.92	3852.06	0.00503783	0.185626	840	0	0
ENSCAFG00000039664		161	16	33	26	2	0	0	18	0	3	37	0	0.00504913	0.185821	841	0	0
ENSCAFG00000012459	HORMAD2	3	43	9	17	0	0	0	0	10	0	0	0	0.00506192	0.185898	842	0	0
ENSCAFG00000009799	NCAPD3	10	22	12	28	21	50	105	54	63	96	61	54	0.00506324	0.185898	843	0	0
ENSCAFG00000012038	HHAT	23	26	26	24	25	37	99	65	88	80	74	102	0.00507723	0.186191	844	0	other>G1
ENSCAFG00000024350	CENPP	1285	1402	1420	1161	787	730	301	312.04	666.18	128	279	40	0.00509604	0.18666	845	0	0
ENSCAFG00000000206	CDO1	20390	22593	13771	16288	5359	8750	12175	8999	10773	8535	10720	6128	0.00510534	0.186779	846	0	0
ENSCAFG00000003662	TBC1D9	169	136	161	195	87	315	462	357	312	587	411	962	0.00513111	0.187114	847	0	0
ENSCAFG00000014230	WDR61	593	745	537	473	652	597	625	227	416	394	432.96	341	0.00513874	0.187114	848	0	0
ENSCAFG00000019091	MPND	610	363	524	413	93	393	46	100	207	283	163	108	0.00514114	0.187114	849	0	0
ENSCAFG00000006069	COL4A2	30	15	42	44	7	68	161	260	155	240	86	140	0.00514455	0.187114	850	0	0
ENSCAFG00000004594	PTER	116	192	134	127	182	163	280	167	92	80	63	88	0.00514471	0.187114	851	0	0
ENSCAFG00000010465	AGFG1	338	374	278	423	527	761	1128	751	363	1208	1874	2187	0.00515281	0.187188	852	0	other>G1
ENSCAFG00000016466	ALDH1A2	20	31	16	55	0	0	2	4	0	35	0	3	0.00516042	0.187215	853	0	0
ENSCAFG00000015521	ZWINT	5	6	1	10	29	13	49	30	31	68	19	16	0.00516633	0.187215	854	0	other>G1
ENSCAFG00000000649	ATP6V1C1	682	586	455	498	2359	464	2809	968	470	565	1340	1122	0.00517222	0.187215	855	0	0
ENSCAFG00000003749	SLC7A11	0	0	0	0	2	7	8	4	0	90	13	4	0.00517773	0.187215	856	0	other>G1
ENSCAFG00000017950	LMAN1L	0	0	0	1	179.99	0	406	0	0	3	137.99	265.99	0.00521415	0.187675	857	0	0
ENSCAFG00000003916	KLHL29	15	4	5	8	2	1	36	145	5	21	368	31	0.00522228	0.187675	858	0	0
ENSCAFG00000045478		4	1	2	2	0	0	0	0	0	0	0	0	0.00522282	0.187675	859	0	G1>other
ENSCAFG00000041833		0	13	22	1	0	0	0	0	0	3	0	0	0.00522307	0.187675	860	0	0
ENSCAFG00000003180	SLC1A4	85	159	128	128	34	275	384	58	226	2413	166	5448	0.00522678	0.187675	861	0	other>G1
ENSCAFG00000016946	SLC35B1	350	248	216	227	381	434	661	623	423	811	636	611	0.00522683	0.187675	862	0	other>G1
ENSCAFG00000010038	NUAK2	28	24	46	9	8	29	45	158	130	89	47	78	0.00523528	0.18776	863	0	G3>other
ENSCAFG00000003853	SLC26A3	0	3	2	12	0	0	0	1	0	0	0	0	0.00525172	0.18793	864	0	G1>other
ENSCAFG00000007232	NOL4L	14	12	9	12	44	26	82	33	19	49	29	103	0.00525904	0.18793	865	0	other>G1
ENSCAFG00000018092	TMC5	0	1	0	0	129	0	12	5	0	61	0	3	0.00526186	0.18793	866	0	other>G1
ENSCAFG00000018979	ZIC3	4	1	4	1	0	0	0	0	0	0	0	0	0.00526429	0.18793	867	0	G1>other
ENSCAFG00000010850		706.62	540.81	512.98	499.83	1846.61	706.4	795.26	370.84	376.64	659.32	580.22	791.89	0.00528236	0.188358	868	0	0
ENSCAFG00000013206	SFI1	22	27	38	37	60	83	144	54	60	58	94	60	0.00530191	0.188837	869	0	0
ENSCAFG00000029892	RPL13A	17493	17315	11750	11869	36919	16185	14766	6799	8143	10782	11514	9286	0.00532079	0.189292	870	0	0
ENSCAFG00000024758	ADAMTS5	2	9	5	8	5	31	13	44	59	33	9	57	0.0053371	0.189654	871	0	0
ENSCAFG00000007324	ASCL1	132	29	12	62	1	73	0	0	0	10	0	1	0.00535776	0.190024	872	0	0
ENSCAFG00000000782	GTSE1	3	2	0	2	19	9	35	10	9	49	15	3	0.00535979	0.190024	873	0	0
ENSCAFG00000011787	CRP	7568	8345	2818	12989	1093	4814	3904	564	2269	4160	475	158	0.00536905	0.190134	874	0	0
ENSCAFG00000015124	NCAPD2	74	56	79	87	98	124	282	178	215	362	166	143	0.0053774	0.190212	875	0	other>G1
ENSCAFG00000019922	EMC8	370.77	337.87	244.87	229.83	917.54	199.75	408.55	229.16	192.06	287.42	229.15	157.35	0.0054464	0.192252	876	0	0
ENSCAFG00000023636	PRSS22	4	1	0	1	2	0	47	42	3	115	73	23	0.00545335	0.192252	877	0	0
ENSCAFG00000019611	CHTF18	7	7	1	7	49	17	65	26	15	124	36	9	0.00545479	0.192252	878	0	0
ENSCAFG00000014723	UBA52	8735.96	8501.76	6060.98	5788.28	14195.9	8298.5	7173.13	3505.74	3407.43	6823.06	4102.11	5637.61	0.00546335	0.192252	879	0	0
ENSCAFG00000013439	SLC5A1	24	36	3	20	0	0	0	0	0	17	0	0	0.00546859	0.192252	880	0	0
ENSCAFG00000016720	STARD8	44	92	69	71	95	103	277	100	59	59	68	78	0.00547232	0.192252	881	0	0
ENSCAFG00000002793	IRAK1BP1	6	5	3	11	0	0	0	1	0	6	2	4	0.00548531	0.19249	882	0	other>G2
ENSCAFG00000009753	TWNK	37	52	43	40	96	66	249	68	51	59	68	140	0.00549962	0.192701	883	0	0
ENSCAFG00000012747	PAQR7	363	61	211	191	19	35	49	27	194	210	33	70	0.00550913	0.192701	884	0	0
ENSCAFG00000004095	EHD2	65	32	29	52	31	80	115	202	105	211	92	129	0.00551001	0.192701	885	0	0
ENSCAFG00000014808	ADD1	435	411	413	353	769	679	956	517	584	444	443	691	0.00552117	0.192751	886	0	0
ENSCAFG00000002838	CFAP36	65	37	34	33	160	58	115	39	16	90	46	28	0.00552753	0.192751	887	0	0
ENSCAFG00000017838	CYP46A1	39	13	9	15	34	34	387	95	30	185	78	144	0.00553011	0.192751	888	0	0
ENSCAFG00000030726	TEX38	1	0	4	0	34	0	55	10	0	3	5	2	0.00555145	0.193277	889	0	0
ENSCAFG00000006411	SMPD1	348	227	334	324	324.72	549.9	1058	1031.93	454	804	930	996.89	0.00555996	0.193355	890	0	0
ENSCAFG00000009113		21324.4	10869	14433	9026	46577.9	11543	12239	8580	2268	2281	8920	7752	0.00558588	0.193617	891	0	0
ENSCAFG00000001211	HMGA1	101	112	125	83	353	158	516	151	102	297	288	458	0.00561914	0.193617	892	0	other>G1
ENSCAFG00000008557	APP	1705	1483	1197	1737	1229	3068	5630	4634	2666	5968	3204	10741	0.00561992	0.193617	893	0	0
ENSCAFG00000018417	PACS2	206	170	215	168	147	308	788	705	261	531	924	781	0.00562156	0.193617	894	0	other>G1
ENSCAFG00000002848	BCKDHB	790	1608	1252	1135	336	1308	611	346	650	812	410	696	0.00562799	0.193617	895	0	0
ENSCAFG00000009768	ACOT8	251	325	198	213	512.06	252	562.01	198	144	203	278.05	314	0.00563085	0.193617	896	0	0
ENSCAFG00000017900	SLC25A47	5944	2265	3520	4762	1759	1679	1625	1918	1964	3292	2086	1496	0.00564118	0.193617	897	0	0
ENSCAFG00000005843	LTBP1	328	149	140	313	96	432	175	602	541	583	665	867	0.00564354	0.193617	898	0	G3>other
ENSCAFG00000015737	ANXA11	488	466	560	353	646	954	932	1170	748	1333	966	1831	0.00564442	0.193617	899	0	other>G1
ENSCAFG00000000584	ZNF706	596	880	833	863	2669	594	2062	1024	644	672	961	781	0.00565572	0.193617	900	0	0
ENSCAFG00000044204		19821	14559	15794	14896	1893	16038	8770	3225	8429	8442	3053	6349	0.0056654	0.193617	901	0	0
ENSCAFG00000024432	GEMIN4	155	86	98	100	244	181	769	224	116	203	175	509	0.0056713	0.193617	902	0	0
ENSCAFG00000012918	TNK2	32	22	25	40	40	36	195	239	23	92	189	511	0.00567452	0.193617	903	0	other>G1
ENSCAFG00000004236	ATP6V0A4	0	2	1	2	0	0	0	4	6	4	1	20	0.00567493	0.193617	904	0	0
ENSCAFG00000001086	MYC	1213	801	382	755	1248	692	4605	1039	271	445	903	483	0.00567603	0.193617	905	0	0
ENSCAFG00000007486	CEP89	15	17	9	11	53	22	96	24	13	63	39	36	0.00568254	0.193617	906	0	0
ENSCAFG00000007392	CENPK	2	0	2	1	22	10	22	8	1	58	23	11	0.00569072	0.193617	907	0	0
ENSCAFG00000000986	TBC1D31	14	98	78	50	255	71	386	140	112	162	124	97	0.00569292	0.193617	908	0	0
ENSCAFG00000017659		1	0	0	0	3	0	2	0	1	517	0	0	0.00569569	0.193617	909	0	other>G1
ENSCAFG00000009140	GALNT13	459	689	368	577	236	200	304	235	306	368	152	65	0.00571021	0.193617	910	0	0
ENSCAFG00000015256	NIBAN3	5	3	5	11	54	2	74	4	10	22	7	1	0.0057137	0.193617	911	0	0
ENSCAFG00000014083	ADAMTS14	4	2	2	3	2	17	9	13	18	25	18	17	0.00571785	0.193617	912	0	0
ENSCAFG00000002618	TNNI3	19	34	33	54	1	13	0	4	12	6	12	2	0.0057201	0.193617	913	0	0
ENSCAFG00000009253	PDE8B	26	19	28	26	0	6	3	5	23	18	8	9	0.00572812	0.193617	914	0	0
ENSCAFG00000016193	GDF2	237	56	133	117	8	58	8	17	36	12	70	72	0.00572896	0.193617	915	0	0
ENSCAFG00000010897	ARHGEF38	6	4	3	5	0	0	0	0	1	3	0	0	0.00573207	0.193617	916	0	0
ENSCAFG00000006429	PUS1	247	176	147	195	247	182	281	128	111	173	144	109	0.0057368	0.193617	917	0	0
ENSCAFG00000016670	SAT2	1269	1388	889	842	980	951	494	427	578	352	672	342	0.00574928	0.193617	918	0	0
ENSCAFG00000007194	FHIT	25	18	13	21	44	17	59	3	7	17	5	21	0.00575258	0.193617	919	0	0
ENSCAFG00000041373		73.01	248.33	154.15	167.84	304.63	260.77	683.36	799.92	313.18	392.59	373.82	520.71	0.00575514	0.193617	920	0	0
ENSCAFG00000007277	IL1RN	170	96	51	88	58	63	221	116	181	2034	392	235	0.00576717	0.193657	921	0	G3>other
ENSCAFG00000014712	MACROD1	1566	1018	1168	817	437	756	608	534	731	439	612	203	0.00576884	0.193657	922	0	0
ENSCAFG00000030713	BTBD19	30	22	19	15	25	87	52	39	54	109	94	123	0.0057794	0.193801	923	0	other>G1
ENSCAFG00000019187	MATK	9	5	6	7	93	4	37	39	19	40	41	31	0.00578685	0.193841	924	0	0
ENSCAFG00000012677	CD79B	11	3	8	9	21	0	9	0	1	2	0	0	0.00580054	0.193897	925	0	0
ENSCAFG00000019537	C8G	4609.37	3287.96	3113.24	2653.35	3254.47	3786.54	4061.92	1418.04	2660.21	1870.38	2067.15	1934.16	0.00580106	0.193897	926	0	0
ENSCAFG00000007184	SKA3	0	7	2	3	30	12	28	18	10	43	28	11	0.00581068	0.194009	927	0	other>G1
ENSCAFG00000047313	IFRD2	910	670	837	751	1361	722	2498	606	831	1031	683	794	0.00581854	0.194062	928	0	0
ENSCAFG00000044359		113	178	143	159	599	113	494	244	91	178	213	250	0.00583719	0.194268	929	0	0
ENSCAFG00000017037	MUC1	2	5	7	10	0	0	1	0	0	3	0	1	0.00583726	0.194268	930	0	0
ENSCAFG00000003342	NAPSA	25	14	26	11	0	5	5	6	8	1	2	1	0.00587498	0.195274	931	0	0
ENSCAFG00000030521	RPS19BP1	362	314	281	207	829	275	301	226	170	322	183	204	0.00588012	0.195274	932	0	0
ENSCAFG00000013306	APOA4	372	53	4009	2498	416	26	255	120	37	262	113	516	0.00588855	0.195345	933	0	0
ENSCAFG00000009559	RCAN1	102	209	187	154	43	117	100	1400	364	284	64	434	0.00590117	0.195554	934	0	0
ENSCAFG00000005898	CKAP2	14	13	14	8	37	22	82	27	22	120	80	54	0.00591314	0.195673	935	0	other>G1
ENSCAFG00000029151	CALM3	946	1134	963	838	1991	914	2245	885	851	1132	759	1150	0.00591742	0.195673	936	0	0
ENSCAFG00000009033	DYSF	224	176	262	268	298	502	1356	703	566	354	304	482	0.00592548	0.195706	937	0	0
ENSCAFG00000004143	GATA2	24	47	44	75	2	11	5	6	55	18	25	10	0.00593107	0.195706	938	0	0
ENSCAFG00000011980	ABCB11	1379	2091	2726	2281	1081	2349	3545	9451	2808	3803	14622	5375	0.00594012	0.195796	939	0	0
ENSCAFG00000014268	ENY2	4.31	3.32	2.27	1.11	21.02	2.09	6.72	2.28	1.14	1.15	1.13	3.43	0.00595169	0.195969	940	0	0
ENSCAFG00000008093	HPD	46448	92707	87070	89896	10880	63547	31576	21552	43526	25099	24705	11097	0.00596249	0.196116	941	0	0
ENSCAFG00000014065	EFTUD2	250	333	264	251	382	451	905	713	448	568	547	1122	0.00597243	0.196234	942	0	other>G1
ENSCAFG00000004798	TSEN54	148	142	112	143	449	203	410	93	102	383	153	286	0.00598846	0.196552	943	0	0
ENSCAFG00000049434	SIAH2	698	465	600	742	284	288	247	308	272	399	507	206	0.00599494	0.196556	944	0	0
ENSCAFG00000003896	HSPA4L	11	14	5	3	29	10	130	56	3	107	157	204	0.00600704	0.196745	945	0	0
ENSCAFG00000000643	AZIN1	1462	1064	1023	1025	4524	1034	3929	2047	1249	2517	1405	2079	0.00602478	0.197117	946	0	0
ENSCAFG00000025598	HUS1	295	327	364	391	781	407	1111	371	260	774	362	548	0.00604168	0.197462	947	0	0
ENSCAFG00000008123	TENM3	10	5	3	10	32	1	248	15	0	28	1	1	0.00607106	0.198213	948	0	0
ENSCAFG00000001300	SLC35B4	18	28	28	28	26	69	55	85	61	101	41	220	0.00607905	0.198264	949	0	0
ENSCAFG00000013867	LRRC75B	26.93	33	26	17	4	8	9	3	6	23	4	3	0.00610552	0.198918	950	0	0
ENSCAFG00000013149	WHAMM	273	105	99	175	24	73	39	29	95	50	126	52	0.00613996	0.199697	951	0	0
ENSCAFG00000012919	CDC25A	9	5	13	11	28	13	109	20	15	25	28	25	0.00614235	0.199697	952	0	0
ENSCAFG00000007665	ARL6IP4	202	226	151	134	242	219	203	117	116	100	153	93	0.00615965	0.20005	953	0	0
ENSCAFG00000031831	PSMD7	1425	996	810	790	1340	1141	944	763	632	733	542	518	0.00617032	0.200186	954	0	0
ENSCAFG00000000437	PPP1R18	40	28	30	65	28	91	48	170	72	138	110	175	0.00619488	0.200682	955	0	G3>other
ENSCAFG00000024908	PLA2G4E	0	6	3	13	0	0	1	0	0	1	0	1	0.00619857	0.200682	956	0	G1>other
ENSCAFG00000018361	TMEM98	79	81	68	95	18	70	85	240	64	201	261	187	0.00621252	0.200924	957	0	0
ENSCAFG00000018254	GREB1L	27	42	65	70	173	63	246	149	133	128	109	203	0.00622603	0.20115	958	0	other>G1
ENSCAFG00000010509	UBE2T	13	12	10	13	24	25	67	29	22	91	42	60	0.00626147	0.201794	959	0	other>G1
ENSCAFG00000015863	GLTPD2	13	7	8	7	21	4	18	2	0	0	0	5	0.00626625	0.201794	960	0	0
ENSCAFG00000014751		189.35	105.23	130.4	111.21	367.94	126.33	5037.96	5344.15	64.81	115.95	6255	11678.1	0.00626703	0.201794	961	0	0
ENSCAFG00000018790	AGXT2	2104	2132	2160	1755	1864	1737	1125	631	1057	1227	813	1532	0.00627205	0.201794	962	0	0
ENSCAFG00000016628	EIF4A1	6120.47	3329.65	3110.15	3168.53	6729.14	3026.99	5162.67	2312.35	2450.68	2596.3	2410.44	1776.34	0.0062879	0.202094	963	0	0
ENSCAFG00000045099		114	5	6	18	5	0	9	0	4	7	4	0	0.00631429	0.202328	964	0	0
ENSCAFG00000016602	SMOC1	567	469	452	424	1156	809	1320	1364	801	902	956	1851	0.00631543	0.202328	965	0	other>G1
ENSCAFG00000018663	TNFAIP1	47	89	88	67	23	120	136	279	170	235	166	194	0.00632125	0.202328	966	0	G3>other
ENSCAFG00000000303	AIG1	1317	1731	1205	1312	916	1579	1307	524	1187	837	721	579	0.00632333	0.202328	967	0	0
ENSCAFG00000007387	WDR36	609	636	531	529	564	568	848	228	407	543	430	391	0.00632785	0.202328	968	0	0
ENSCAFG00000007845	DKK3	27	33	102	56	5	3	20	32	21	94	31	45	0.00633653	0.202396	969	0	0
ENSCAFG00000001446	FRMD3	84	42	41	61	125	31	247	63	29	56	41	22	0.00635221	0.20254	970	0	0
ENSCAFG00000015226		1676	1676	1520	1646	591	1133	857	453	1246	1148	351	900	0.00635869	0.20254	971	0	0
ENSCAFG00000047367		153.97	308.5	244.21	341.17	775.72	1245.04	425.31	583.63	466.43	537.21	1145.74	419.52	0.00636124	0.20254	972	0	0
ENSCAFG00000010503	TM2D3	102	131	88	102	151	148	97	22	75	71	61	74	0.00637321	0.20254	973	0	0
ENSCAFG00000019737	KCNT1	0	0	0	1	0	0	1	129	1	1	0	0	0.00637375	0.20254	974	0	G3>other
ENSCAFG00000019696	NPRL3	180.43	159.15	283.15	241.75	362.74	282.22	539.89	173.4	146.71	278.46	266.81	217.31	0.00638643	0.202735	975	0	0
ENSCAFG00000031015	YWHAH	217	183	156	120	312	168	1532	801	295	532	790	538	0.00640455	0.203011	976	0	other>G1
ENSCAFG00000004404	MYO7B	81	5	4	2	166	6.35	1279	2	2	7	3	123	0.00640826	0.203011	977	0	0
ENSCAFG00000004332	PDSS1	34	48	32	27	158	31	92	41	25	68	30	15	0.00643265	0.203182	978	0	0
ENSCAFG00000019059	UBXN6	982	1121	1005	886	1098	1302	1166	636	681	897	665	900	0.00643293	0.203182	979	0	0
ENSCAFG00000017018	COL1A1	338	45	47	109	150	288	1988	3275	535	1257	775	542	0.00643334	0.203182	980	0	0
ENSCAFG00000005995	C15H12orf29	154	344	194	177	115	134	202	125	87	103	88	176	0.00644204	0.203188	981	0	0
ENSCAFG00000030286		7267.09	551.76	846.79	1437.89	2143.47	264.37	921.09	166.51	179.51	1122.26	282.31	234.83	0.00644665	0.203188	982	0	0
ENSCAFG00000009071	IL10RB	0	0	0	0	0	0	0	60.84	147.45	0	0	0	0.00648527	0.204197	983	0	0
ENSCAFG00000025093	C4BPB	2832	2811	2383	1962	1979	3665	2154	1176	1584	1795	1381	1852	0.00649816	0.204395	984	0	0
ENSCAFG00000004093	MGLL	4466	3059	5116	3784	1094	992	436	1568	4049	1267	504	1183	0.00650532	0.204412	985	0	0
ENSCAFG00000013843	UPB1	1855	3725	2229	1978	1050	2269	1242	942	1650	484	1017	933	0.00653528	0.205024	986	0	0
ENSCAFG00000012239	HDDC3	210	267	226	167	231	205	181	61	155	129	92	158	0.00654023	0.205024	987	0	0
ENSCAFG00000001030	HDDC2	280	228	203	188	621	281	302	297	115	268	119	191	0.00654465	0.205024	988	0	0
ENSCAFG00000001972	FRYL	77	137	130	153	19	140	110	567	303	142	218	389	0.00657739	0.205841	989	0	0
ENSCAFG00000003407	ADD2	3	1	4	4	6	3	4	4	4	4	4	439	0.00660702	0.206559	990	0	G3>other
ENSCAFG00000012075	HORMAD1	0	0	1	0	20	0	0	0	0	0	0	0	0.00663023	0.206733	991	0	G2>other
ENSCAFG00000007261	ACOX2	4355	5225	5349	6101	1190	2888	2790	1092	4492	2534	2227	2736	0.00663337	0.206733	992	0	0
ENSCAFG00000010165	SLC5A12	0	0	0	0	12	3	0	0	0	0	0	0	0.00664269	0.206733	993	0	G2>other
ENSCAFG00000002732	CTPS1	122	34	49	47	396	51	426	135	63	292	47	115	0.00664485	0.206733	994	0	0
ENSCAFG00000004455	CD3EAP	99	68	71	60	153	69	361	82	78	148	82	79	0.00665057	0.206733	995	0	0
ENSCAFG00000005108	COQ8B	79	80	45	52	203	138	190	90	56	240	61	66	0.00665266	0.206733	996	0	0
ENSCAFG00000046371		14	1	1	5	0	0	0	0	1	0	0	2.36	0.0066657	0.206931	997	0	0
ENSCAFG00000004123	RUVBL1	274	293	184	157	623	280	668	344	250	547	268	267	0.00668289	0.207124	998	0	0
ENSCAFG00000023759	MT2A	28712	19517	11804	10183	43662.1	11870	15222	9624	3779	4441	12042	4670	0.00669385	0.207124	999	0	0
ENSCAFG00000029227	CSRP1	374	218	180	267	38	190	123	317	234	542	301	1540	0.0067029	0.207124	1000	0	0
ENSCAFG00000003492	CPED1	116	204	207	260	80	104	104	348	336	248	297	225	0.00670433	0.207124	1001	0	0
ENSCAFG00000003571	POU6F2	9	7	9	5	0	0	0	51	4	4	10	1	0.00670538	0.207124	1002	0	other>G2
ENSCAFG00000001172	SGSM3	91	74	52	63	174	303	288	282	110	209	80	800	0.0067459	0.208099	1003	0	other>G1
ENSCAFG00000015000	TACC3	33	6	7	16	53	40	135	42	50	102	41	35	0.00675441	0.208099	1004	0	0
ENSCAFG00000029422		16	61	31	45	4	36	51	153	53	162	157	81	0.00675712	0.208099	1005	0	0
ENSCAFG00000000519		0	8	15	11	10	0	94	0	2	1	3	1	0.0067872	0.208818	1006	0	0
ENSCAFG00000005414	RBBP9	88	127	115	97	112	123	174	32	83	89	56	87	0.00679543	0.208863	1007	0	0
ENSCAFG00000011840	SYT12	3	4	17	10	38	419	153	45	35	17	7	549	0.00681637	0.209299	1008	0	0
ENSCAFG00000005008	MGAT5	11	10	10	13	7	25	32	46	37	65	15	81	0.00684673	0.210023	1009	0	0
ENSCAFG00000032052	FAM216A	307	352	222	210	372	296	265	229	170	137	171	140	0.00688585	0.210848	1010	0	0
ENSCAFG00000009051	SLC26A7	3	7	7	6	53	1	139	0	0	24	0	0	0.00688725	0.210848	1011	0	0
ENSCAFG00000011336	2024-03-01	5184	5823	6707	5307	1534	1265	2143	7907	4086	3182	5385	2454	0.00690419	0.211158	1012	0	0
ENSCAFG00000010193	GUSB	7908	13531	9434	8838	3608	8596	7858	5073	6180	6294	3831	2824	0.00691713	0.211206	1013	0	0
ENSCAFG00000015802	ENO3	162	224	148	97	1573	1438	975	59	35	192	1454	138	0.00691941	0.211206	1014	0	0
ENSCAFG00000031936	NRBF2	443	343	196	501	123	179	244	174	202	359	218	228	0.00698952	0.212553	1015	0	0
ENSCAFG00000006030	PCNA	170	120	143	110	501	177	486	366	216	1007	328	349	0.00698973	0.212553	1016	0	other>G1
ENSCAFG00000006607	DPYSL3	79	43	40	41	260	24	581	169	58	78	161	220	0.00699339	0.212553	1017	0	0
ENSCAFG00000019472		10593.9	13069.4	8284	9655.17	21615.4	12374.2	9759.4	5356.53	5773.18	10774.4	6896.01	5091.26	0.00699569	0.212553	1018	0	0
ENSCAFG00000029836	CENPW	7	5	3	1	48	26	16	16	10	94	27	10	0.00699787	0.212553	1019	0	0
ENSCAFG00000012143	NPEPL1	69	21	83	43	161	49	546	129	49	148	112	114	0.00703582	0.213377	1020	0	0
ENSCAFG00000013546	DNAJB11	675	471	379	383	1446	631	1726	935	797	1711.03	701	707	0.00704555	0.213377	1021	0	0
ENSCAFG00000031198	SH2B2	21	10	47	26	64	184	283	17	35	283	84	157	0.00704571	0.213377	1022	0	0
ENSCAFG00000029568		1151.72	88.24	133.21	272.99	286.44	57.63	177.91	29.49	33.49	224.74	40.69	40.17	0.00706465	0.213742	1023	0	0
ENSCAFG00000010805	TMEM39B	121	111	141	161	300	103	668	108	141	190	196	229	0.00711071	0.214646	1024	0	0
ENSCAFG00000041974		12	20	2	18	0	13	1	1	2	0	1	0	0.00711491	0.214646	1025	0	0
ENSCAFG00000019194	SLC43A2	20	43	48	78	21	144	540	241	337	81	252	608	0.00711978	0.214646	1026	0	0
ENSCAFG00000008853	TIAM1	8	4	4	8	0	3	1	4	5	17	5	167	0.00712597	0.214646	1027	0	0
ENSCAFG00000006908	ANKRD55	8	5	2	5	65	8	16	18	11	14	15	4	0.00713572	0.214646	1028	0	0
ENSCAFG00000008212	BTF3	3242.95	2730.97	3019.95	2618.92	5813.95	2984.96	5096.94	1654.92	1863	2535.91	2921.96	2807.92	0.00713839	0.214646	1029	0	0
ENSCAFG00000019864	GBGT1	242	191	193	112	596	290	558	433	556	606	225	397	0.00715608	0.214646	1030	0	other>G1
ENSCAFG00000019318	B3GALT6	29	32	26	36	39	47	56	17	24	25	20	14	0.00715738	0.214646	1031	0	0
ENSCAFG00000005630	P2RY2	8	8	14	14	27	16	100	43	30	93	20	134	0.00715865	0.214646	1032	0	0
ENSCAFG00000002131	ERMP1	61	165	111	108	168	293	669	310	158	300	100	504	0.00716388	0.214646	1033	0	0
ENSCAFG00000007872	LETMD1	197	277	293	333	188	197	351	99	206	178	148	173	0.00718791	0.214865	1034	0	0
ENSCAFG00000010357	MPHOSPH10	253	244	159	217	168	156	357	69	112	164	158	143	0.00719553	0.214865	1035	0	0
ENSCAFG00000008974	ENOPH1	146.92	230.52	202.84	179.98	271.95	162.6	485.71	156.04	193.7	157.4	135.08	154.57	0.00719698	0.214865	1036	0	0
ENSCAFG00000033391		13	27	10	40	7	20	29	65	35	109	121	40	0.0071998	0.214865	1037	0	0
ENSCAFG00000007487		7.51	8.55	4.27	6.39	21.5	8.52	11.59	2.16	1.08	2.12	6.35	4.24	0.0072059	0.214865	1038	0	0
ENSCAFG00000013909	SERPINE1	47	5	4	4	6	41	124	181	11	174	458	159	0.00721836	0.215029	1039	0	0
ENSCAFG00000035556		44	18	28	37	2	2	0	0	18	6	14	0	0.00723929	0.215395	1040	0	0
ENSCAFG00000014076	CTSH	715	805	444	593	2118	1492	2565	567	605	3342	614	666	0.00724455	0.215395	1041	0	0
ENSCAFG00000005051	SCN5A	0	2	3	0	1	281	0	3	226	14	40	1327	0.0072907	0.216323	1042	0	0
ENSCAFG00000005003	NCKAP5	7	14	9	10	14	17	5	14	21	25	100	141	0.00729945	0.216323	1043	0	G3>other
ENSCAFG00000003297	LRRN3	20	0	6	10	0	0	0	0	4	1	2	0	0.0073024	0.216323	1044	0	0
ENSCAFG00000014424	EMG1	404.27	478.23	383.99	348.31	768.1	339.18	751.8	288.32	314.71	498.09	337.89	242.89	0.00731401	0.216323	1045	0	0
ENSCAFG00000017612	ASB2	2	2	3	4	11	20	281	113	5	2	242	21	0.00731547	0.216323	1046	0	other>G1
ENSCAFG00000040506		11	2	7	4	57	4	2	1	2	1	6	2	0.0073177	0.216323	1047	0	0
ENSCAFG00000008000	EIF6	3027	1929	2390	2756	2169	1457	2364	980	1560	1720	1397	925	0.00734022	0.216782	1048	0	0
ENSCAFG00000009756	ELOVL2	0	0	10	4	4	25	0	1	288	835	1	5	0.00734869	0.216825	1049	0	0
ENSCAFG00000006941	CAT	35500	55916	44405	49386	5930	23870	16467	28507	37951	21403	24468	28020	0.00737392	0.217082	1050	0	0
ENSCAFG00000011331	ANKRD35	2	1	6	11	0	0	1	1	1	1	1	1	0.00737449	0.217082	1051	0	0
ENSCAFG00000002753	GPNMB	453	228	69	393	20	651	1070	2205	2070	4696	515	1109	0.00737844	0.217082	1052	0	0
ENSCAFG00000015078	FAM184B	0	0	0	0	0	1	3	8	5	2	2	3	0.00738709	0.21713	1053	0	other>G1
ENSCAFG00000001445	GRINA	803.55	486.62	726	652	494.76	760.28	810	2217.87	981.64	1908.32	1772.54	1149	0.00740171	0.217353	1054	0	0
ENSCAFG00000010874	SULF2	82	56	82	122	20	120	119	213	242	286	184	194	0.00742457	0.217818	1055	0	G3>other
ENSCAFG00000015155	TIMP1	147	63	69	63	72	115	186	320	83	977	374	150	0.00745191	0.218235	1056	0	G3>other
ENSCAFG00000016395	SMIM20	905	1027	783	883	1113	945	426	199	375	438	575	601	0.00745335	0.218235	1057	0	0
ENSCAFG00000010801	SLC9B2	0	6	2	2	20	4	23	85	3	21	29	35	0.00745995	0.218235	1058	0	0
ENSCAFG00000045281		0	0	1	1	1	58	0	0	0	3	0	6	0.00746985	0.218319	1059	0	0
ENSCAFG00000000909	TTLL12	369	270	471	375	1011	492	1469	785	487	906	554	1287	0.00747873	0.218372	1060	0	0
ENSCAFG00000006512	ANO9	3	2	6	2	19	0	1	0	0	1	0	0	0.0074905	0.218509	1061	0	0
ENSCAFG00000014686	VIL1	4	2	2	7	258	62	378	669	0	21	0	650	0.0075041	0.21852	1062	0	other>G1
ENSCAFG00000005330	SH2D4A	25	38	34	48	95	34	136	191	119	99	115	104	0.00750497	0.21852	1063	0	other>G1
ENSCAFG00000001202	GRM4	0	1	0	0	7	0	19	0	0	0	3	1	0.00751985	0.218739	1064	0	0
ENSCAFG00000016642		88.35	50.12	55.96	47.63	218.05	74.66	52.49	36.58	36.34	33.65	55.48	59.22	0.00752666	0.218739	1065	0	0
ENSCAFG00000020196	HSPA5	4525	2430	2603	1976	7360	3260	19723	8824	6165	16107	8272	7641	0.0075375	0.218849	1066	0	0
ENSCAFG00000043200		7.56	0	2	2.59	0	0	0	0.5	0	0	0	0	0.00755855	0.219255	1067	0	0
ENSCAFG00000044353	C8orf88	5	14	16	9	7	6	10	4	3	1	0	1	0.00759276	0.219903	1068	0	0
ENSCAFG00000013855		689.99	1907.95	2034	1762.94	113	566	385	1091.95	2048.98	557	459	419	0.00759511	0.219903	1069	0	0
ENSCAFG00000004578		1	1	0	3	10	9	16	5	8	34	7	6	0.00761903	0.220191	1070	0	0
ENSCAFG00000001851	POLR3B	61	106	99	107	301	95	457	243	182	154	104	278	0.0076256	0.220191	1071	0	0
ENSCAFG00000030400	TNFSF9	0	4	3	4	1	20	6	50	5	11	13	126	0.00764495	0.220191	1072	0	0
ENSCAFG00000009569	SPP1	182	332	216	298	60	517	204	655	497	9181	287	279	0.00764616	0.220191	1073	0	G3>other
ENSCAFG00000016769	NES	82	27	34	60	14	38	106	181	113	205	129	140	0.0076599	0.220191	1074	0	G3>other
ENSCAFG00000011086	SLC16A6	12	5	2	4	15	7	40	31	15	14	32	248	0.00766564	0.220191	1075	0	0
ENSCAFG00000018796	MICOS13	620	516	457	365	1668	420	391	387	276	561	279	302	0.00766985	0.220191	1076	0	0
ENSCAFG00000024189	SERPINF1	20586	15734	13131	19746	9963	8130	22595	9623	10172	7806	6361	4348	0.00767003	0.220191	1077	0	0
ENSCAFG00000005002	TIMP4	1	0	0	0	0	3	1	10	16	3	1	7	0.00767227	0.220191	1078	0	other>G1
ENSCAFG00000042754		4	1	2	5	0	2	1	20	8	18	6	6	0.0076855	0.220191	1079	0	0
ENSCAFG00000017045	STX10	155	165	127	133	301	156	361	92	126	282	108	135	0.00769072	0.220191	1080	0	0
ENSCAFG00000008509	CCDC113	13	12	24	16	36	28	138.6	63	30	42	59	48.77	0.00769666	0.220191	1081	0	0
ENSCAFG00000043193		1290.92	854	791	623	3281.91	1235	1277	960	584	1074	1150.9	1208	0.00770226	0.220191	1082	0	0
ENSCAFG00000008221		1421	1166	1312	1150	2653	1879	5444	3255	1237	2244	1825	2724	0.00770466	0.220191	1083	0	0
ENSCAFG00000043554	RALYL	0	0	0	0	2	33	27	0	14	0	0	0	0.00772427	0.220422	1084	0	0
ENSCAFG00000015920	HAP1	0	0	0	4	2	0	55	3	1	0	477	327	0.007727	0.220422	1085	0	0
ENSCAFG00000006746	PDX1	2	0	0	0	56	0	0	0	1	0	0	7	0.00774178	0.220641	1086	0	0
ENSCAFG00000000144	CCDC68	17	33	10	18	2	10	3	5	6	11	5	5	0.00779175	0.221849	1087	0	0
ENSCAFG00000009334	OLFML3	397	125	178	151	25	121	65	179	79	155	80	113	0.00779852	0.221849	1088	0	0
ENSCAFG00000029884		7866	7743.62	4498	5273	20852.8	8276	6437	2844	2571	7599	5800.98	6102	0.00783555	0.222698	1089	0	0
ENSCAFG00000008940	HNRNPDL	2190.08	1187.48	1604.16	1207.02	599.05	856.4	729.29	335.96	679.3	1156.6	917.92	1127.43	0.00785631	0.22288	1090	0	0
ENSCAFG00000000061		1036.96	710.02	580.2	400.04	2026.28	739.61	660.82	511	432.19	595.86	388	712.62	0.00785844	0.22288	1091	0	0
ENSCAFG00000019651	WDR18	124	77	113	76	225	121.94	269	94	114	175	98.89	80	0.00786573	0.22288	1092	0	0
ENSCAFG00000046219		4	6	8	13	0	1	1	2	4	1	4	1	0.00787076	0.22288	1093	0	0
ENSCAFG00000006515	PTDSS2	380	299	382	294	409	707	704	369	228	402	385	501	0.00788152	0.222981	1094	0	0
ENSCAFG00000043016		0	1	0	0	0	0	0	165	0	1	0	0	0.00789782	0.223238	1095	0	G3>other
ENSCAFG00000014067	PALD1	11	5	5	7	26	9	152	25	18	58	150	25	0.00791586	0.22338	1096	0	0
ENSCAFG00000001306	LRGUK	4	3	11	4	6	5	18	35	12	8	195	15	0.00791727	0.22338	1097	0	0
ENSCAFG00000013053	RPS17	8891	6259	5333	5714	15556	7247	7036	1674	3933	3899	5365	5595	0.00793491	0.223673	1098	0	0
ENSCAFG00000017340	TOM1L1	913	1129	820	817	171	819	337	139	718	337	346	248	0.0079505	0.223876	1099	0	0
ENSCAFG00000044771		11	1	2	3	0	0	0	0	1	2	0	0	0.0079568	0.223876	1100	0	0
ENSCAFG00000001891	UBAP2	145	90	174	119	190	221	853	682	314	213	370	494	0.00796378	0.223876	1101	0	other>G1
ENSCAFG00000031955	RPS26	6548.58	4756.87	4129.89	4034.64	18428.8	5570.72	7039.84	3392	2878.95	6072.94	3590.68	7874.95	0.00797376	0.223953	1102	0	0
ENSCAFG00000008554	AADAC	360	1302	495	659	45	810	230	221	305	238	145	99	0.00798535	0.223957	1103	0	0
ENSCAFG00000019340	PAQR4	7	5	5	8	7	12	15	151	64	88	1	6	0.0079971	0.223957	1104	0	G3>other
ENSCAFG00000006126	STAR	0	0	0	0	329	0	45	6	0	44	15	336	0.00799778	0.223957	1105	0	other>G1
ENSCAFG00000019239	CCNQ	58	106	68	60	126	124	122	58	78	92	40	55	0.00800287	0.223957	1106	0	0
ENSCAFG00000048620		7	1	2	1	0	0	0	0	1	0	0	0	0.00801605	0.224124	1107	0	G1>other
ENSCAFG00000007498	EIF2S2	1018.93	900.63	730.3	772.08	2257.46	759.55	2725.99	981.03	677.86	1416.16	1240.1	1040.86	0.0080912	0.225924	1108	0	0
ENSCAFG00000006768	LRRC4C	0	0	0	0	1	0	16	0	0	0	0	0	0.00810103	0.225924	1109	0	G2>other
ENSCAFG00000009696	WFDC2	18	15	4	6	161	144	59	160	12	96	0	2942	0.00810235	0.225924	1110	0	other>G1
ENSCAFG00000028613		1747	1852	1583	1469	730	1327	514	726	837	1036	1092	864	0.00811265	0.226008	1111	0	0
ENSCAFG00000013283	CHRNA1	0	3	3	2	4	16	123	0	1	25	0	0	0.00812109	0.226039	1112	0	0
ENSCAFG00000010709	ADAMTS17	3	4	6	7	15	2	95	6	7	12	0	2	0.00813665	0.226089	1113	0	0
ENSCAFG00000013213		47.41	41.65	26.44	24.29	48.61	49.87	32.26	7.55	14.22	20.85	24.64	16.33	0.0081375	0.226089	1114	0	0
ENSCAFG00000017833	CCDC33	2	4	12	3	26	5	4	0	1	4	0	1	0.008148	0.226178	1115	0	0
ENSCAFG00000023615	MMP12	0	2	0	1	7	4	25	18	0	230	8	3	0.00818018	0.22676	1116	0	0
ENSCAFG00000012126	HYOU1	485	396	453	384	870	437	3398	2150	1494	1622	615	977	0.00819654	0.22676	1117	0	other>G1
ENSCAFG00000005875	FAM98A	324	286	298	267	591	402	907	562	400	511	565	474	0.00820422	0.22676	1118	0	0
ENSCAFG00000006952	DHX37	218	131	236	229	357	234	744	324	239	229	127	140	0.00820432	0.22676	1119	0	0
ENSCAFG00000010672	HYAL3	29	18	22	30	69	34	131	48	48	80	74	101	0.00820749	0.22676	1120	0	other>G1
ENSCAFG00000018825		0	3	0	2	3	0	60	0	1	5	1	0	0.00821293	0.22676	1121	0	0
ENSCAFG00000006219	SIGLEC1	13	12	41	27	49	76	224	118	76	30	41	127	0.00825595	0.227745	1122	0	0
ENSCAFG00000008740	CIAPIN1	244	397	308	257	731	308	822	369	308	615	276	287	0.00828964	0.228471	1123	0	0
ENSCAFG00000005511	RPGRIP1	2	0	0	0	4	2	2	100	2	3	2	6	0.00830298	0.228635	1124	0	0
ENSCAFG00000009601	RPL24	9696	7885	5587	5101	27700	7275	9680	5000	3891	7065	7362	8946	0.00831564	0.22878	1125	0	0
ENSCAFG00000002435	HAAO	9809	8341	7319	6873	2915	6400	3690	2753	4126	3450	5882	2256	0.00832968	0.228864	1126	0	0
ENSCAFG00000000936	PACSIN2	183	179	137	143	435	173	550	314	271	411	245	480	0.00833348	0.228864	1127	0	0
ENSCAFG00000030926	GIPC2	54	225	166	100	0	35	0	2	31	2	3	57	0.00834407	0.228905	1128	0	G1>other
ENSCAFG00000012175	SLC26A6	33	29	23	18	320	134	105	20	90	521	18	191	0.00835368	0.228905	1129	0	other>G1
ENSCAFG00000023155	IER2	428	368	129	398	48	131	87	64	147	439	49	87	0.00835717	0.228905	1130	0	0
ENSCAFG00000010519	DDX25	41	25	10	41	0	3	16	1	12	3	6	6	0.00836848	0.229012	1131	0	0
ENSCAFG00000006248	CHL1	74	73	44	94	1	29	1	3	1	6	19	38	0.00837612	0.229019	1132	0	G1>other
ENSCAFG00000017329	FLRT2	4	16	3	14	2	13	13	26	114	49	16	23	0.00839539	0.229343	1133	0	0
ENSCAFG00000000598	APOM	2392	2422	2150	2247	5060	1671	2670	71	1829	795	493	148	0.0084236	0.229787	1134	0	0
ENSCAFG00000032545	PROKR2	1	0	1	1	2	0	24	0	0	2	0	0	0.00842919	0.229787	1135	0	0
ENSCAFG00000041519		0	0	0	0	9	0	2	15	5	9	3	4	0.0084408	0.229787	1136	0	other>G1
ENSCAFG00000031480	RWDD1	582	662	558	658	587	611	602	319	377	707	311	326	0.00844285	0.229787	1137	0	0
ENSCAFG00000041427		5	6	1	3	6	6	8	26	23	25	17	9	0.00844877	0.229787	1138	0	G3>other
ENSCAFG00000032388	DCAKD	7	17	15	13	22	27	92	69	44	32	54	36	0.00846228	0.229946	1139	0	other>G1
ENSCAFG00000006795	FKBP1A	459.05	372.74	592.54	398.59	1043.32	599.46	1463.65	984.36	759.43	1358.27	911.83	993.14	0.00847248	0.229946	1140	0	0
ENSCAFG00000014049	CLEC3B	46	31	5	18	0	1	3	3	3	27	0	1	0.00847976	0.229946	1141	0	0
ENSCAFG00000011928	HSCB	163	135	112	98	177	138	115	55	65	120	87	45	0.00848839	0.229946	1142	0	0
ENSCAFG00000018119	TCOF1	99	49	58	70	208	68	419	110	101	172	90	254	0.00849175	0.229946	1143	0	0
ENSCAFG00000018327	C8H14orf180	71	23	23	26	1	16	0	3	2	1	5	18	0.00851045	0.230251	1144	0	0
ENSCAFG00000013085	HMGCL	2763	3230	2773	2196	653	1856	443	1116	1685	1489	1911	1186	0.00855614	0.231254	1145	0	0
ENSCAFG00000028656		0	14.38	1.42	2.36	0	0	0	0	0	0	0	0	0.00856248	0.231254	1146	0	0
ENSCAFG00000018388	SNX18	81	98	113	119	142	196	351	135	166	223	86	132	0.00860142	0.231804	1147	0	0
ENSCAFG00000012525	MUC13	0	0	0	0	20	0	4	1	0	2	0	5	0.0086143	0.231804	1148	0	0
ENSCAFG00000014825	USP48	320	379	399	366	135	368	295	558	532	687	672	662	0.00862088	0.231804	1149	0	0
ENSCAFG00000007596	SLC25A4	2116	2540	1838	1886	3907	1759	1570	1241	1282	1259	1150	1393	0.00862244	0.231804	1150	0	0
ENSCAFG00000001667	RBM28	81	45	41	24	124	75	300	121	59	194	172	282	0.00863302	0.231804	1151	0	0
ENSCAFG00000031735	TNFSF13B	9	4	6	6	2	22	9	464	3	16	17.76	12	0.00863447	0.231804	1152	0	0
ENSCAFG00000028848	JUNB	877	759	145	623	42	200	144	194	124	756	127	51	0.00863959	0.231804	1153	0	0
ENSCAFG00000013047	TRIM50	0	0	0	0	0	40	0	2	0	0	0	3	0.00865162	0.231804	1154	0	0
ENSCAFG00000006240	MCF2L	70	125	77	52	497	151	117	61	101	59	124	257	0.008664	0.231804	1155	0	0
ENSCAFG00000024865	PTRHD1	103	106	67	63	181	98	109	28	91	74.72	42	34	0.00866437	0.231804	1156	0	0
ENSCAFG00000020365	LRRC36	25	14	9	18	0	4	2	6	7	4	14	5	0.00866522	0.231804	1157	0	0
ENSCAFG00000006089	SMOX	16	16	15	18	205	12	20	12	13	43	19	61	0.00867747	0.231868	1158	0	0
ENSCAFG00000046399		648	387	290	1342	115	207	47	139	149	497	581	498	0.00868395	0.231868	1159	0	0
ENSCAFG00000018753		889	995	631	490	1661	801	538	443	432	793	340	474	0.0086901	0.231868	1160	0	0
ENSCAFG00000005747	TCIM	759	356	212	420	20	133	77	334	75	397	78	18	0.00870508	0.232068	1161	0	0
ENSCAFG00000006175	CDC25B	15	7	5	14	20	32	81	52	27	210	21	32	0.00871666	0.232177	1162	0	0
ENSCAFG00000005001		60.89	22.36	17.33	31.61	112.48	35.82	15.04	28.45	13.27	10.17	8.22	9.11	0.00873031	0.232195	1163	0	0
ENSCAFG00000005817	LIN7A	99	73	109	28	1	22	16	0	34	26	24	15	0.00873236	0.232195	1164	0	0
ENSCAFG00000007426	WT1	5	5	8	26	0	1	1	4	2	18	4	5	0.00874327	0.232286	1165	0	0
ENSCAFG00000012805	SLC25A12	29	31	36	24	10	36	11	115	21	130	92	70	0.00875721	0.23232	1166	0	0
ENSCAFG00000007717	CENPH	7	9	3	3	32	28	34	15	10	106	54	10	0.00875958	0.23232	1167	0	0
ENSCAFG00000001828	KCTD8	0	0	0	0	0	0	0	2	2	4	1	1	0.00877405	0.232505	1168	0	G3>other
ENSCAFG00000001418	RAB44	11	4	2	8	0	0	1	0	1	4	0	1	0.00880711	0.232809	1169	0	0
ENSCAFG00000049321	C5orf58	18	24	21	9	101	24	20	14	22	18	18	12	0.00881187	0.232809	1170	0	0
ENSCAFG00000009653	DOP1B	85	91	124	135	86	229	870	558	110	420	388	1113	0.00881962	0.232809	1171	0	other>G1
ENSCAFG00000013511	REXO2	408	358	350	328	820	169	586	152	267	205	240	316	0.00882506	0.232809	1172	0	0
ENSCAFG00000006180	SOCS2	227	309	308	510	13	279	10	32	149	29	58	20	0.00882721	0.232809	1173	0	0
ENSCAFG00000032536	RCHY1	376	675	349	506	196	407	101	138	289	184	253	168	0.00884186	0.232809	1174	0	0
ENSCAFG00000005993	SHLD1	46	53	20	57	128	50	184	42	75	48	22	75	0.00884648	0.232809	1175	0	0
ENSCAFG00000000361	TBC1D30	33	42	15	42	99	38	136	8	63	26	10	13	0.00884735	0.232809	1176	0	0
ENSCAFG00000004719	ARMC7	60	65	45	42	129	70	117	161	141	100	177	209	0.00885932	0.232809	1177	0	other>G1
ENSCAFG00000046742		191	127	14	113	41	3	7	28	18	1	10	0	0.0088669	0.232809	1178	0	0
ENSCAFG00000007638	CTR9	327	633	443	481	473	612	1592	1179	695	1135	1959	1862	0.00887007	0.232809	1179	0	0
ENSCAFG00000011923	YEATS2	232	199	221	297	413	287	906	318	222	395	233	510	0.00888108	0.232809	1180	0	0
ENSCAFG00000009472	PTDSS1	528	342.02	539.73	447.02	896.53	1155.79	1184.04	1243.22	560.8	1177.38	478.76	955.23	0.0088842	0.232809	1181	0	0
ENSCAFG00000008021	RPL7	10603	7758.61	7698.04	7548.05	17892.6	11099.1	13947.8	4541.91	6513.37	8973.59	8627.26	7588.33	0.00889946	0.232809	1182	0	0
ENSCAFG00000018074	TTC19	235	381	413	383	351	265	148	191	195	146	136	198	0.00890451	0.232809	1183	0	0
ENSCAFG00000002288	GCLC	815	1064	973	927	1056	2245	3494	2285	930	2891	5498	4610	0.00891455	0.232809	1184	0	0
ENSCAFG00000000839	MAL2	68	239	154	134	298	111	790	186	139	135	111	258	0.00891871	0.232809	1185	0	0
ENSCAFG00000014000	SAC3D1	23	27	32	35	34	67	112	112	51	111	81	70	0.00892093	0.232809	1186	0	other>G1
ENSCAFG00000009088	NUP93	57	88	60	59	130	91	339	120	70	233	151	151	0.00900109	0.234501	1187	0	0
ENSCAFG00000042676		2708	246	96	805	103	103	85	243	50	212	724	72	0.00902483	0.234501	1188	0	0
ENSCAFG00000004272	RAD54L	1	1	1	4	10	5	17	10	7	52	11	7	0.00902729	0.234501	1189	0	0
ENSCAFG00000006794	GTF3A	804	861	961	804	2378	1044	2276	798	828	1528	1353	1613	0.00902917	0.234501	1190	0	0
ENSCAFG00000006523	LRRC56	29	13	18	15	2	2	3	11	20	2	6	9	0.00903208	0.234501	1191	0	0
ENSCAFG00000002448	AHR	2265	2278	1953	5069	116	1236	757	854	1373	3249	497	2287	0.00904123	0.234501	1192	0	0
ENSCAFG00000015122	RPL18A	9628.65	9439.56	6303.24	6511.9	20482.3	6580.99	7734.91	5030.37	4423.02	7333.96	3940.94	6031.9	0.00904637	0.234501	1193	0	0
ENSCAFG00000001196	AGO2	57	61	86	73	70	73	97	273	118	181	206	130	0.0090553	0.234501	1194	0	G3>other
ENSCAFG00000019503	MBD3	235	142	137	156	356	274	540	397	212	493	221	275	0.00905989	0.234501	1195	0	0
ENSCAFG00000009043	RRP12	237	151	256	234	552	170	1428	511	308	574	407	292	0.00906603	0.234501	1196	0	0
ENSCAFG00000044133		1208.11	106.69	201.86	603.06	23.15	201.86	195.31	3662.47	483.12	677.95	1941.88	385.18	0.00907419	0.234501	1197	0	0
ENSCAFG00000015435	PORCN	1595.98	1047.99	767	956	3267.66	2973.96	2393.97	1912.98	1781	2931.9	487	1263	0.00907911	0.234501	1198	0	0
ENSCAFG00000002345	BMP5	38	18	9	21	1	7	5	7	1	13	9	5	0.00908427	0.234501	1199	0	0
ENSCAFG00000007047	MAL	0	0	0	0	0	0	0	0	0	3	0	552	0.00911464	0.23488	1200	0	G3>other
ENSCAFG00000016385	ADGRE5	232.92	159	190	184	333	248.99	1376	482.43	404	1262.98	268	459.6	0.00912359	0.23488	1201	0	0
ENSCAFG00000017834	TYK2	94	79	147	110	83	183	406	349	201	291	298	367	0.00912488	0.23488	1202	0	0
ENSCAFG00000047243		9	3	5	7	0	2	0	0	0	0	2	1	0.0091309	0.23488	1203	0	G1>other
ENSCAFG00000012866	UROS	148	160	135	120	363	162	477	291	115	292	144	118	0.00913687	0.23488	1204	0	0
ENSCAFG00000008214	FHDC1	14	2	0	4	29	5	305	83	3	84	32	113	0.00920512	0.236179	1205	0	0
ENSCAFG00000012105	GALNT2	147	179	324	243	177	319	661	766	394	632	398	1339	0.00920667	0.236179	1206	0	0
ENSCAFG00000017846	ATOX1	561	406	264	227	1403	435	290	235	149.96	625	206	258	0.0092103	0.236179	1207	0	0
ENSCAFG00000015203	PLEKHG6	85	60	146	88.14	279.28	162	251.32	113.55	89.04	109.07	130	231.04	0.00921879	0.236201	1208	0	0
ENSCAFG00000018722	NDE1	26.57	45.13	20	18.56	60	41	184.9	95.4	60.28	186.72	85	47.34	0.00922851	0.236254	1209	0	0
ENSCAFG00000049927	WDR55	285	348	219	263	885	219	587	337	177	340	337	317	0.00926587	0.236792	1210	0	0
ENSCAFG00000009641	PI3	9	1	2	3	8	2	3	21	1	432	3	8	0.0092673	0.236792	1211	0	G3>other
ENSCAFG00000013671	EFL1	268	353	290	323	254	310	743	178	297	235	211	276	0.00927245	0.236792	1212	0	0
ENSCAFG00000014955	RPL22L1	289	138	161	149	1192	133	570	491	216	433	435	441	0.00931737	0.237743	1213	0	0
ENSCAFG00000008186		434	461	313	395	345	351	240	204	289	258	185	234	0.0093468	0.238297	1214	0	0
ENSCAFG00000001217	PTK2	228	344	294	301	114	339	247	893	407	509	447	654	0.00936235	0.238497	1215	0	0
ENSCAFG00000002965	ASPDH	775.83	602.88	662.92	574.63	865.73	470.92	665.72	364.29	377.92	479.2	448.34	424.86	0.00937885	0.238508	1216	0	0
ENSCAFG00000007967	MRPS27	456	523	345	345	746	428	846	234	351	496.79	436	425	0.00938038	0.238508	1217	0	0
ENSCAFG00000009277	DCLRE1B	64.9	58.66	101	74.37	198.23	105	284.6	166.37	89.38	336.21	192.71	219.24	0.00939506	0.238508	1218	0	0
ENSCAFG00000005906	PYCR1	82	16	43	37	313	52	591	397	300	355	248	18	0.00940908	0.238508	1219	0	0
ENSCAFG00000015130	ABCB6	568.76	450.59	740.66	566.21	829.05	2796.5	1744.55	1105.89	879.55	406.61	494.16	1872.64	0.00941248	0.238508	1220	0	0
ENSCAFG00000016138	FBLIM1	41	6	7	9	9	18	27	34	28	206	34	137	0.00941934	0.238508	1221	0	0
ENSCAFG00000014352	NMD3	554	1224	711	791	435	777	767	381	610	620	296	522	0.00942834	0.238508	1222	0	0
ENSCAFG00000014054	ACHE	2	0	1	0	1	1	1	14	2	14	11	2	0.00944272	0.238508	1223	0	G3>other
ENSCAFG00000019835	SORT1	206	305	336	346	116	639	728	953	660	950	666	888	0.00945295	0.238508	1224	0	0
ENSCAFG00000013369	PRDX4	1355	1439	1065	1263	1088	1794	1213	464	1177	1104	326	530	0.00946084	0.238508	1225	0	0
ENSCAFG00000012762	COCH	14	60	22	30	1	5	9	9	9	35	6	2	0.00946316	0.238508	1226	0	0
ENSCAFG00000018632		1458.55	1397.68	1311.6	953.46	3591.83	1310.32	1464.03	724.26	961.84	877.13	1215.58	1363.4	0.00946713	0.238508	1227	0	0
ENSCAFG00000044241	SYT2	0	0	0	1	0	18	0	0	0	0	0	0	0.00946999	0.238508	1228	0	G2>other
ENSCAFG00000017920	ANGPTL6	933	430	378	369	216	287	121	159	170	123	311	382	0.00947068	0.238508	1229	0	0
ENSCAFG00000000143	HSD17B6	111.48	239.51	169.4	175.51	592.9	450.34	533.2	595.48	282.21	2356.1	319.84	337.86	0.00950479	0.238912	1230	0	0
ENSCAFG00000007380	STAG1	92	186	147	171	30	119	174	347	259	262	359	236	0.00950754	0.238912	1231	0	0
ENSCAFG00000012123		11.52	37.42	40.41	27.48	46.12	19.33	54.69	9	3	32.14	3	6	0.00950988	0.238912	1232	0	0
ENSCAFG00000018163	CAMK2A	0	2	6	12	0	0	0	0	0	2	1	0	0.0095254	0.239108	1233	0	0
ENSCAFG00000015862	FAM214A	1270	1135	1138	1782	391	603	411	438	1277	494	1022	701	0.00957198	0.239952	1234	0	0
ENSCAFG00000015532	MYO9B	334	253	463	373	247	506	994	1221	615	780	1045	1150	0.009604	0.239952	1235	0	0
ENSCAFG00000013923	SUSD2	271	65	109	107	151	123	1431	250	181	121	102	152	0.00960614	0.239952	1236	0	G2>other
ENSCAFG00000028759	BAG2	70	154	92	120	102	225	147	226	127	275	593	519	0.00962045	0.239952	1237	0	0
ENSCAFG00000001618	CCND3	81	50	37	56	93	70	174	186	88	216	117	253	0.00963463	0.239952	1238	0	0
ENSCAFG00000004652	GLB1	150	154	193	145	175	236	209	609	273	713	163	529	0.00964549	0.239952	1239	0	G3>other
ENSCAFG00000016544	PACRGL	33	50	21	49	32	30	36	2	11	19	14	21	0.00964691	0.239952	1240	0	0
ENSCAFG00000015818	ACLY	2223	1067	1514	2092	1734	4520	6756	8070	6675	3427	3637	4852	0.00964735	0.239952	1241	0	0
ENSCAFG00000019712	UBAC1	274	265	279	289	415	436	755	395	304	596	386	378	0.00965579	0.239952	1242	0	0
ENSCAFG00000007557	HHIP	362	507	675	738	26	340	49	278	308	156	221	459	0.00967388	0.239952	1243	0	0
ENSCAFG00000017593	CENPI	1	5	5	1	13	9	21	21	21	51	20	4	0.00968342	0.239952	1244	0	0
ENSCAFG00000017090	SPATA20	0	0	1	0	0	0	0	1	0	11	4	7	0.0096841	0.239952	1245	0	G3>other
ENSCAFG00000012076	SLC25A20	462	727	838	681	296	752	294	393	443	386	205	346	0.00968968	0.239952	1246	0	0
ENSCAFG00000007132	MIPEP	192	303	209	218	481	350	633	352	241	291	471	383	0.00969886	0.239952	1247	0	0
ENSCAFG00000011618	RAD9A	29	30	71	47	99	95	184	105	57	169	85	136	0.0097023	0.239952	1248	0	0
ENSCAFG00000005097	RHBDF2	35	15	30	46	25	51	139	135	75	109	103	129	0.00970266	0.239952	1249	0	0
ENSCAFG00000012519	WDR12	91	107	77	105	122	128	283	90	77	100	108	130	0.0097093	0.239952	1250	0	0
ENSCAFG00000019515	DPP7	95	154	143	198	93	455	150	247	510	470	516	525	0.00971436	0.239952	1251	0	0
ENSCAFG00000032391	FAM83H	284	168	396	187	77	466	394	1905	473	402	904	809	0.0097183	0.239952	1252	0	0
ENSCAFG00000013171	RPS6KA3	116	224	176	140	169	156	283	426	299	643	233	443	0.00972289	0.239952	1253	0	G3>other
ENSCAFG00000001290	AKR1B1	115.76	69.71	67	32.63	341.44	148.2	382.5	337.47	240.57	193.44	31.87	215.06	0.00973111	0.239952	1254	0	0
ENSCAFG00000017807	CRYM	768	912	542	527	301	503	56	18	342	235	48	51	0.00974026	0.239952	1255	0	0
ENSCAFG00000013329	LUZP1	39	105	86	91	22	121	186	320	211	238	101	520	0.00974587	0.239952	1256	0	0
ENSCAFG00000023072	POC1A	44.36	46	45	53.73	94	70	238.6	111	72	261.92	88.91	105.09	0.00976976	0.239952	1257	0	0
ENSCAFG00000015556	L3HYPDH	79.5	79.44	95.4	83.2	129.08	144.41	300.07	35.21	97.72	133.51	98.05	134.29	0.0097777	0.239952	1258	0	0
ENSCAFG00000014842	MYOZ1	2	7	4	5	62	0	53	2	2	17	0	12	0.00978298	0.239952	1259	0	0
ENSCAFG00000007782	MYH7B	107	55	151	120	24	19	66	35	77	81	71	58	0.00979378	0.239952	1260	0	0
ENSCAFG00000045133		221.11	86.02	67.07	84.82	450.65	119.16	177.44	59.5	61.08	106.51	129.75	150.56	0.00979549	0.239952	1261	0	0
ENSCAFG00000006306	MORN2	11	20	10	20	70	25	88	26	5	46	41	26	0.00979902	0.239952	1262	0	0
ENSCAFG00000017688		4128.86	2785.98	2453.93	2484.15	9099.26	3648.82	4880.53	1572.48	1861.92	3186.26	3823.2	3781.44	0.00980414	0.239952	1263	0	0
ENSCAFG00000048640		144	20	110	82	174	85	353	361	212	281	480	621	0.00981126	0.239952	1264	0	0
ENSCAFG00000049097		12	41	20	36	47	29	24	6	19	10	6	14	0.00982762	0.239952	1265	0	0
ENSCAFG00000004797	USP35	2	1	1	0	13	5	22	14	1	25	2	25	0.00983418	0.239952	1266	0	0
ENSCAFG00000012255	RAB17	1710	1761	1058	1080	1419	1176	738	694	769	575	721	888	0.0098364	0.239952	1267	0	0
ENSCAFG00000003276	ANTXR1	484	110	132	251	32	58	127	339	163	255	125	205	0.00984276	0.239952	1268	0	0
ENSCAFG00000013101	MAP7D2	0	0	1	0	0	0	0	0	0	74	0	8	0.00984793	0.239952	1269	0	G3>other
ENSCAFG00000016008	RPL9	13216	15070.3	8058.98	3982	28792	14648	7723	2222	5279	5590	8759	7448	0.00984947	0.239952	1270	0	0
ENSCAFG00000016083	AKAP8	213.17	234.59	284.45	299.71	75.23	160.43	180.91	95.46	213.67	139.25	164.01	161.98	0.0098536	0.239952	1271	0	0
ENSCAFG00000012941	TFRC	531	811	251	277	871	587	7841	4390	894	1329	995	4884	0.00986176	0.239962	1272	0	0
ENSCAFG00000011339	LHX9	0	0	4	19	0	0	0	0	0	0	0	0	0.00987398	0.239972	1273	0	G1>other
ENSCAFG00000004870	PCDH17	15	13.34	20.09	25.83	6	51.37	25	82.76	85.79	62.97	40.73	70.83	0.00988113	0.239972	1274	0	0
ENSCAFG00000003888	TTC39A	13	10	8	8	9	37	24	27	5	77	43	214	0.00989993	0.239972	1275	0	0
ENSCAFG00000044552		16	48	13	44	1	18	0	0	6	0	3	6	0.00991361	0.239972	1276	0	0
ENSCAFG00000010270		292.07	403.25	240.41	269.27	373.32	322.78	521.29	134.17	141.81	282.45	290.51	297.01	0.00991969	0.239972	1277	0	0
ENSCAFG00000004956	PAK1	11	6	5	12	65	18	64	10	10	72	25	80	0.00992347	0.239972	1278	0	0
ENSCAFG00000019977	HSD17B2	44	86	28	37	466	437	232	103	59	12	3	427	0.00992822	0.239972	1279	0	0
ENSCAFG00000010113	GAS2	576	612	306	430	207	377	252	221	354	349	265	231	0.00993355	0.239972	1280	0	0
ENSCAFG00000004406	FBLN2	51	34	24	51	49	49	118	234	96	318	42	112	0.00993533	0.239972	1281	0	0
ENSCAFG00000005473	ARHGAP15	50	18	13	24	8	7	2	3	7	12	12	7	0.00994445	0.239972	1282	0	0
ENSCAFG00000006651	NOP56	908	361	358	377	1745	295	1445	388	359	765	472	599	0.00994749	0.239972	1283	0	0
ENSCAFG00000002375		0	0	0	0	0	1.01	0	0	0	1	17.2	33.23	0.00995728	0.240022	1284	0	0
ENSCAFG00000012029	TGM5	0	0	0	0	0	1	1	7	0	1	15	4	0.00997984	0.240191	1285	0	G3>other
ENSCAFG00000016894	TEX11	0	0	0	0	0	24	0	0	0	0	0	0	0.00997984	0.240191	1286	0	G2>other
ENSCAFG00000012725	RPL35A	5622	3349	2668	3139	11772	3441	3956	2020	1297	3295	3331	3555	0.0100034	0.240527	1287	0	0
ENSCAFG00000000433	GFPT2	135	44	112	99	644	17	665	102	143	61	202	28	0.0100093	0.240527	1288	0	0
ENSCAFG00000019840	RPL13	15101	10800	9250.99	8379.98	27639.9	12595	12534	7713.99	7260.99	6712.99	9889.98	8571.98	0.0100247	0.240666	1289	0	0
ENSCAFG00000010716	TPCN2	74	117	78	148	57	134	76	270	219	246	164	225	0.0100414	0.240666	1290	0	G3>other
ENSCAFG00000043229	MRPS18C	360	296	253	223	242	220	135	125	166	159	170	120	0.0100455	0.240666	1291	0	0
ENSCAFG00000005671	LRRC3B	0	0	0	0	0	0	0	1	0	0	34	17	0.0100462	0.240666	1292	0	G3>other
ENSCAFG00000000199	LVRN	1	0	6	1	0	1	0	1	9	191	0	1	0.010069	0.241026	1293	0	0
ENSCAFG00000019905	POMT1	207	132	167	152	194	417	569	209	259	503	396	696	0.0100857	0.241046	1294	0	other>G1
ENSCAFG00000014319	UNC5B	42	12	60	80	73	221	501	175	39	325	121	426	0.0100893	0.241046	1295	0	0
ENSCAFG00000018091	SYNPO	50	17	104	103	13	121	122	220	154	266	156	721	0.0100991	0.241046	1296	0	0
ENSCAFG00000007771	RAD17	340	472	339	327	603	528	787	421	368	532	481	396	0.010101	0.241046	1297	0	0
ENSCAFG00000043730		1355.7	775.76	722.18	762.71	2017.58	888.65	1069.49	415.64	546.98	524.46	931.13	707.29	0.0101133	0.24114	1298	0	0
ENSCAFG00000007574	CYP26A1	94	91	92	65	0	15	1	100	24	3	11	4	0.0101205	0.24114	1299	0	G1>other
ENSCAFG00000044765		3	3.39	0	1.78	5.52	1.81	6.54	12.2	2.35	62.62	30.01	9.13	0.010139	0.241394	1300	0	0
ENSCAFG00000031661		9	12	11	16	35	30	63	36	12	29	23	49	0.0101557	0.241513	1301	0	0
ENSCAFG00000011657	EAF2	5	7	0	2	0	0	0	4	3	12	5	6	0.0101596	0.241513	1302	0	other>G2
ENSCAFG00000018612	CARD6	151	240	217	201	70	245	365	530	345	486	327	745	0.0101822	0.241633	1303	0	0
ENSCAFG00000016939	AHSP	5	1	2	0	59	0	6	4	1	2	7	0	0.0101875	0.241633	1304	0	0
ENSCAFG00000004970	DPP10	77	79	35	51	0	18	3	5	22	10	35	52	0.0101881	0.241633	1305	0	0
ENSCAFG00000046116	H1F0	237	314	321	192	107	230	467	465	403	1041	507	659	0.010198	0.241683	1306	0	0
ENSCAFG00000010789		0	1.04	1.05	2.07	6.14	14.67	5.21	4.16	11.59	7.3	6.32	6.24	0.0102165	0.241936	1307	0	0
ENSCAFG00000018661	LIFR	300	291	213	333	27	191	83	173	198	233	160	353	0.0102397	0.242131	1308	0	0
ENSCAFG00000008935		141.86	122.19	68.34	73.39	434.13	104.65	88.25	41.67	52.73	78.56	124.43	107.48	0.0102404	0.242131	1309	0	0
ENSCAFG00000024291		67.3	26.62	13.29	78.33	4.9	2.24	7.44	43.53	66	4.63	21.64	21.1	0.0102626	0.242471	1310	0	0
ENSCAFG00000004636	BCAM	274	212	213	305	1092	165	921	372	287	741	164	444	0.0102793	0.24268	1311	0	0
ENSCAFG00000000706	IL17REL	0	0	0	0	3	0	7	0	0	0	0	0	0.0103085	0.243	1312.5	0	G2>other
ENSCAFG00000045267		0	0	0	0	3	0	7	0	0	0	0	0	0.0103085	0.243	1312.5	0	G2>other
ENSCAFG00000013062	DOCK1	273	346	336	370	58	441	535	1287	924	724	540	862	0.0103177	0.243032	1314	0	0
ENSCAFG00000007651	DTX4	12	16	12	17	3	23	18	67	29	78	24	45	0.0103439	0.243342	1315	0	0
ENSCAFG00000004409	EML2	134	101	94	81	104	254	362	354	121	271	219	529	0.0103466	0.243342	1316	0	0
ENSCAFG00000025454		7.26	3	3.1	6.6	0	2.31	1.01	25.8	4.11	19.97	3.55	13.45	0.0103945	0.244283	1317	0	0
ENSCAFG00000008470	GPN3	480	641	433	473	496	522	546	410	380	285	331	223	0.0104406	0.24518	1318	0	0
ENSCAFG00000007490	RALY	550	573	427	435	878	834	1295	556	424	798	543	1171	0.0105171	0.246623	1319	0	0
ENSCAFG00000005178	HNMT	854	2814	2046	2499	540	955	758	1238	1566	1094	1090	423	0.010519	0.246623	1320	0	0
ENSCAFG00000015266	MYBBP1A	615	232	477	405	962	424	3347	1326	417	489	537	738	0.010529	0.246623	1321	0	0
ENSCAFG00000016124	CLDN7	29	12	2	4	0	1	0	1	0	33	464	1	0.0105339	0.246623	1322	0	0
ENSCAFG00000011479	POLQ	6	7	3	11	6	9	32	22	25	49	35	25	0.0105527	0.246864	1323	0	0
ENSCAFG00000019753	RBP7	0	0	1	1	4	6	0	6	11	9	10	9	0.0105602	0.246864	1324	0	other>G1
ENSCAFG00000020124		0	1	3	15	21	0	5	0	0	0	0	0	0.0105972	0.247543	1325	0	other>G3
ENSCAFG00000029311	PCP4	0	0	2	0	0	23	0	0	0	0	0	1	0.0106255	0.247855	1326	0	0
ENSCAFG00000018600	LEPR	261	688	883	1108	90	54	138	32	586	276	164	8	0.0106279	0.247855	1327	0	0
ENSCAFG00000006151	CDC42EP3	110	32	44	59	7	27	13	33	21	69	44	32	0.0106346	0.247855	1328	0	0
ENSCAFG00000003560	CDK5RAP2	107	55	74	84	114	94	692	269	155	157	157	180	0.0106635	0.248316	1329	0	0
ENSCAFG00000017901		400.44	258.96	111.48	224.56	3387.57	165.89	168.56	290.22	83.65	8.55	488.22	299.97	0.0106704	0.248316	1330	0	0
ENSCAFG00000031443	EREG	178	152	52	191	23	28	22	70	136	916	92	51	0.0106822	0.248403	1331	0	0
ENSCAFG00000025273	TMEM65	32	59	45	48	63	68	310	121	50	79	57	80	0.0107143	0.248962	1332	0	0
ENSCAFG00000015761	SPAG7	671	676	613	549	516	546	437	251	521	210	335	344	0.0107233	0.248968	1333	0	0
ENSCAFG00000004731	TENM4	7	3	1	8	0	13	10	41	32	26	15	36	0.0107375	0.248968	1334	0	G3>other
ENSCAFG00000000223	GLI1	14	15	28	8	40	6	211	113	148	28	251	95	0.0107555	0.248968	1335	0	0
ENSCAFG00000019077	YIPF1	307	607	347	348	118	361	110	177	303	196	157	148	0.010756	0.248968	1336	0	0
ENSCAFG00000004629		225.55	481.18	202.08	59.35	29.52	129.48	62.89	57.6	151.5	134.75	77.87	28.84	0.0107746	0.248968	1337	0	0
ENSCAFG00000003024	SYNCRIP	402	453	452	454	535	608	1452	909	630	1157	1160	1192	0.010779	0.248968	1338	0	0
ENSCAFG00000014254	NYX	0	0	0	0	2	0	2	6	3	2	12	1	0.0107935	0.248968	1339	0	other>G1
ENSCAFG00000046619	VPS37B	10	9	11	5	8	17	15	34	25	30	28	40	0.0107954	0.248968	1340	0	G3>other
ENSCAFG00000000102	PA2G4	749	735	801	638	1950	672	2219	1009	680	1579	874	836	0.0107968	0.248968	1341	0	0
ENSCAFG00000047691		160.6	316.55	291.41	374.91	770.21	1510.77	441.2	657.14	439.96	625.35	1417.78	439.88	0.0108004	0.248968	1342	0	0
ENSCAFG00000000982	NDUFA6	1074	1139	713	765	1941	864	499	429	496	849	504	495	0.0108096	0.248968	1343	0	0
ENSCAFG00000001437	POLR2F	452	509	331	272	1046	378	327	201	212	503	224	313	0.0108111	0.248968	1344	0	0
ENSCAFG00000018019	CENPV	157	151	116	230	202	92	151	77	119	83	47	23	0.0108334	0.249207	1345	0	0
ENSCAFG00000009839	CD101	37	15	8	7	4	4	2	5	3	2	3	10	0.0108404	0.249207	1346	0	0
ENSCAFG00000016594	DCTPP1	90	58	39	36	427	34	194	72	49	206	129	40	0.0108456	0.249207	1347	0	0
ENSCAFG00000005880		55.64	64.38	79.16	78.87	199.58	70	169.22	28.84	46.73	106.79	76.23	96.42	0.010863	0.249302	1348	0	0
ENSCAFG00000028531	RPRML	27	4	1	9	8	2	32	3	0	0	0	2	0.0108877	0.249302	1349	0	0
ENSCAFG00000046386		4846.77	3790.79	2325.74	1439.95	6257.26	3156	1632.34	312	1772	1327	1758.78	1224.98	0.0108882	0.249302	1350	0	0
ENSCAFG00000016607	MSN	199	223	169	213	76	396	371	825	499	1127	208	452	0.0108918	0.249302	1351	0	0
ENSCAFG00000014758		0	3.72	1.9	2.62	0	0.33	0	0	0	0	0	0	0.0108959	0.249302	1352	0	0
ENSCAFG00000007504	AHCY	9225.03	22351.5	15654.5	15406.5	10873.9	11623.8	14535.9	5753.29	6970.79	4843.26	3510.66	14384.1	0.0108981	0.249302	1353	0	0
ENSCAFG00000030042		17	7	0	6.03	0	0	0	0	3.66	0	0	0	0.01091	0.249391	1354	0	0
ENSCAFG00000001405	NRBP2	514	635	590	448	656	1588	506	2474	739	937	3066	2560	0.0109275	0.249607	1355	0	0
ENSCAFG00000019620	DKC1	622	351	373	381	1060	377	1210	364	413	851	291	487	0.0109591	0.250047	1356	0	0
ENSCAFG00000010218	KIF18A	7	16	8	9	6	12	60	46	37	84	40	29	0.0109629	0.250047	1357	0	0
ENSCAFG00000017611	UACA	628	673	552	852	310	403	622	285	499	671	272	283	0.010988	0.250433	1358	0	0
ENSCAFG00000014837	COL5A2	546	185	236	284	93	321	307	980	414	773	593	653	0.011025	0.250928	1359	0	0
ENSCAFG00000003869	DHDH	11046	12399	5115	4868	4096	2593	3144	486	4875	4042	798	695	0.0110321	0.250928	1360	0	0
ENSCAFG00000013677	POLA2	127	168	154	124	179	246	232	325	129	454	431	847	0.011034	0.250928	1361	0	G3>other
ENSCAFG00000029600	OTX1	0	0	1	0	0	0	0	62	0	0	2	1	0.0110541	0.251058	1362	0	G3>other
ENSCAFG00000006128	SEMA3D	132	87	105	204	4	74	20	101	84	76	45	67	0.0110592	0.251058	1363	0	0
ENSCAFG00000004328	ADGRF3	1	0	0	0	0	1	2	1	3	8	4	11	0.0110677	0.251058	1364	0	0
ENSCAFG00000032472	MESP2	1	1	1	0	9	0	2	0	0	0	0	0	0.0110721	0.251058	1365	0	0
ENSCAFG00000029344		17.16	9.33	9.45	21.93	1	1	3	0	1	11	0	0	0.0110896	0.251096	1366	0	0
ENSCAFG00000040612		1	0	0	0	0	0	0	4.44	0	0	10.28	17.33	0.0110991	0.251096	1367	0	0
ENSCAFG00000003631	RPS11	15443.3	10204.5	7574.2	8727.55	28817.8	12620.1	11329	7072.22	6129.8	11285.1	7872.29	9724.47	0.0111132	0.251096	1368	0	0
ENSCAFG00000003363	CHRM2	6	10	4	5	0	2	0	0	1	2	0	2	0.0111238	0.251096	1369	0	0
ENSCAFG00000016107	NOTCH3	35	5	6	5	5	13	69	99	48	75	22	261	0.0111253	0.251096	1370	0	0
ENSCAFG00000002700	PRPF31	398	505	399	363	618	418	676	304	361	531	283	316	0.0111303	0.251096	1371	0	0
ENSCAFG00000016011	EPHA2	191	72	52	207	71	312	594	865	228	1025	284	511	0.0111347	0.251096	1372	0	0
ENSCAFG00000017829	CA4	102	81	41	87	102	231	17	110	146	114	236	3817	0.0111387	0.251096	1373	0	other>G1
ENSCAFG00000019256	ATAD3A	627	530	902	675	819	486	1760	513	704	299	369	374	0.0111674	0.251558	1374	0	0
ENSCAFG00000015342	RAD51AP1	4	4	3	3	20	10	17	15	7	67	24	8	0.0111909	0.251905	1375	0	0
ENSCAFG00000012856	TDRKH	2	11	11	5	0	0	2	2	1	3	0	2	0.0112018	0.251932	1376	0	0
ENSCAFG00000011532	EGF	5	7	10	12	0	2	2	0	3	2	3	1	0.0112201	0.251932	1377	0	0
ENSCAFG00000000882	DSCC1	15	13	10	7	66	13	77	26	8	57	26	11	0.0112373	0.251932	1378	0	0
ENSCAFG00000012896	CAMP	13	3	3	1	180	7	7	36	27	12	0	3	0.0112458	0.251932	1379	0	0
ENSCAFG00000017584	SMARCA4	181	119	250	217	200	256	1043	701	411	542	396	774	0.0112547	0.251932	1380	0	0
ENSCAFG00000000855	IL5	0	0	0	0	4	1	2	0	1	0	0	0	0.0112549	0.251932	1381	0	G2>other
ENSCAFG00000000895	PNPLA5	0	0	0	6	17	0	34	0	0	0	1	4	0.0112619	0.251932	1382	0	0
ENSCAFG00000013814	FAM163A	1	0	0	1	0	3	119	3	0	57	28	226	0.0112631	0.251932	1383	0	other>G1
ENSCAFG00000006789	NSFL1C	525	446	341	313	988	407	1029	389	332	669	570	477	0.0112654	0.251932	1384	0	0
ENSCAFG00000020226	LHX2	134	36	41	69	1	31	3	39	10	31	36	19	0.0112739	0.251941	1385	0	0
ENSCAFG00000003137	UGP2	3169	5993	3313	3395	885	2210	2371	3857	2192	1662	1588	1597	0.0113236	0.252594	1386	0	0
ENSCAFG00000002138	IL18R1	26	4	8	8	4	7	2	0	1	5	2	1	0.0113357	0.252594	1387	0	0
ENSCAFG00000050078	NME2	2450	2414	1366	1296	8089	3236	2428	1681	1197	2215	3642	2840	0.0113383	0.252594	1388	0	0
ENSCAFG00000048619		2920.71	1377.58	1399.43	1658.75	7082.76	2051.93	2793.63	691.25	1008.44	1974.07	2402.64	2487.16	0.0113431	0.252594	1389	0	0
ENSCAFG00000030152	NDUFS6	2174	1623	897	739	1792	837	962	667	596	1085	425	622	0.0113516	0.252594	1390	0	0
ENSCAFG00000008664	PLEKHA7	38	62	39	103	20	17	3	93	68	89	59	86	0.0113521	0.252594	1391	0	other>G2
ENSCAFG00000019400	DPH7	71	52	76	70	120	111	295	217	90	121	151	160	0.0113641	0.252667	1392	0	0
ENSCAFG00000001753	PPP2R5D	82	148	135	130	109	176	300	313	190	388	243	346	0.0113717	0.252667	1393	0	0
ENSCAFG00000019856	TRAPPC2L	242	240	171	131	258	218	186	142	143	122	130	93	0.011398	0.252875	1394	0	0
ENSCAFG00000003510	PTPRZ1	5	5	1	3	0	1	0	0	0	1	0	1	0.0114103	0.252875	1395	0	G1>other
ENSCAFG00000014440	SLITRK3	2	2	1	1	0	0	0	0	0	0	0	0	0.0114299	0.252875	1396	0	G1>other
ENSCAFG00000000785	PKDREJ	25	19	37	23	6	17	18	140	41	22	47	67	0.011434	0.252875	1397	0	0
ENSCAFG00000013448	COLGALT2	18	68	92	90	11	76	122	252	132	131	194	450	0.0114395	0.252875	1398	0	0
ENSCAFG00000018129		0	0	3	18	0	0	0	0	0	0	0	0	0.0114443	0.252875	1399	0	G1>other
ENSCAFG00000046757		0	0	0	0	19	0	0	0	0	0	0	0	0.0114509	0.252875	1400	0	G2>other
ENSCAFG00000019971	MLYCD	2493	1291	1365	1260	2116	1007	1311	899	1115	976	542	517	0.0114542	0.252875	1401	0	0
ENSCAFG00000019501		1302	1152	925	739	1664	691	1172	673	640	1000	424	578	0.0114546	0.252875	1402	0	0
ENSCAFG00000045177		0	0	0	0	0	4	6	5	3	6	2	1	0.01147	0.252911	1403	0	other>G1
ENSCAFG00000014615	CXCR2	29.56	12	5.09	9	5.56	5	0	4	2	2.31	1	2	0.0114725	0.252911	1404	0	0
ENSCAFG00000019565	CLCN7	246	223	279	277	315	409	932	512	411	436	372	433	0.0114948	0.253221	1405	0	0
ENSCAFG00000007882	PCSK1	0	0	0	0	0	0	1	1	0	145	0	0	0.0115055	0.253277	1406	0	G3>other
ENSCAFG00000015894	MED11	46	51	51	35	97	55	64	40	34	34	30	40	0.0115187	0.253386	1407	0	0
ENSCAFG00000000107	ALPK2	4	3	4	22	0	0	1	0	5	1	0	2	0.0115317	0.253492	1408	0	0
ENSCAFG00000005216	ULK4	39	23	29	39	27	33	72	174	53	87	59	143	0.0115636	0.253828	1409	0	0
ENSCAFG00000015363	ARHGDIG	10	6	0	5.7	0	0	1	1	1	2	1	1	0.0115824	0.253828	1410	0	0
ENSCAFG00000008623	PRPH	6	1	0	2	11	3	31	1	2	3	4	0	0.0116079	0.253828	1411	0	0
ENSCAFG00000042877		3258.91	3034.45	2020.9	1816.55	2565.84	1939.67	1183.34	1161.51	1509.04	1694.46	968.15	1081.99	0.0116108	0.253828	1412	0	0
ENSCAFG00000017425	CUEDC1	9	2	12	4	30	16	72	35	6	45	29	68	0.0116142	0.253828	1413	0	0
ENSCAFG00000010551	CHEK1	3	5	1	1	12	7	27	6	10	28	7	17	0.0116163	0.253828	1414	0	0
ENSCAFG00000031944	GYPA	0	0	0	0	17	0	3	3	0	0	2	0	0.011619	0.253828	1415	0	0
ENSCAFG00000012329	UQCRC1	3170	3506	2972	2804	2491	2510	3737	1803	2221	2580	1789	1462	0.0116241	0.253828	1416	0	0
ENSCAFG00000003289	GNL2	378	178	250	276	560	238	822	245	217	476	259	297	0.0116286	0.253828	1417	0	0
ENSCAFG00000017647	CLTC	1095	1517	1635	1364	854	2704	2734	3693	2635	3068	4204	4028	0.011629	0.253828	1418	0	0
ENSCAFG00000000484	STK3	92	184	94	197	354	156	484	284	174	199	176	134	0.0116386	0.25386	1419	0	0
ENSCAFG00000006447	TOPBP1	414	904	531	592	1180	794	3038	1573	820	1013	1754	1357	0.0116488	0.253885	1420	0	0
ENSCAFG00000030630	FCN1	1229	1875	702	2195	55	1100	75	232	585	638	148	583	0.0116563	0.253885	1421	0	0
ENSCAFG00000001138		0	0	0	0	12.32	0	2	2	0	1	0	0	0.0116691	0.253885	1422	0	0
ENSCAFG00000011859	SPC25	6	7	1	4	32	15	26	27	10	73	29	6	0.0116745	0.253885	1423	0	0
ENSCAFG00000001456	GCAT	1602	2738	1891	1611	6133	4036	3019	1506	1470	3449	714	4145	0.0116809	0.253885	1424	0	0
ENSCAFG00000014040	CDCP1	3	1	0	2	0	7	4	20	5	12	4	47	0.0117112	0.253885	1425	0	0
ENSCAFG00000003075	AREG	0	0	0	0	0	0	0	2	0	247	0	0	0.0117162	0.253885	1426	0	G3>other
ENSCAFG00000000629	DENND6B	32	21	43	35	94	54	127	54	29	101	53	56	0.011719	0.253885	1427	0	0
ENSCAFG00000011286	OSTC	805.75	798.45	516.52	585.95	1801.83	705.97	1298.5	710.38	912.51	780.67	696.96	566.9	0.0117199	0.253885	1428	0	0
ENSCAFG00000017076	GADD45GIP1	711.33	540.1	312.3	210.36	1292.18	477.26	351.79	241.93	197.28	562.51	306.29	223.99	0.0117218	0.253885	1429	0	0
ENSCAFG00000010265	SLC35C2	507	400	479	463	904	389	701	276	312	538	392	418	0.0117324	0.253936	1430	0	0
ENSCAFG00000019676	ERRFI1	7551	6569	5228	8213	1266	6404	3030	4382	3074	5356	2164	2454	0.0117462	0.254057	1431	0	0
ENSCAFG00000002852	ETFB	2879	3034	2795	2482	2183	2197	942	1189	1682	1611	1367	1133	0.0117696	0.254357	1432	0	0
ENSCAFG00000018319	MYO15A	0	0	1	0	0	18	1	0	0	0	0	2	0.0117782	0.254357	1433	0	0
ENSCAFG00000024647	SERPINB5	25	41	29	41	82	456	86	138	9	100	248	273	0.0117847	0.254357	1434	0	0
ENSCAFG00000000442	MDC1	149	158	170	183	72	187	575	520	313	336	590	703	0.0118169	0.254378	1435	0	0
ENSCAFG00000014053	RASGRF1	0	0	0	0	6	0	103	0	0	2	27	2	0.0118257	0.254378	1436	0	other>G1
ENSCAFG00000005450	KAT14	176.84	112.57	248.88	193.58	347.44	158.32	663.73	197.62	174.15	268.71	162.12	245.02	0.0118262	0.254378	1437	0	0
ENSCAFG00000008343	TM4SF1	244	358	348	289	63	252	96	609	322	594	204	498	0.0118276	0.254378	1438	0	0
ENSCAFG00000010162	MUC15	7	3	0	1	0	0	0	0	0	1	0	0	0.01183	0.254378	1439	0	G1>other
ENSCAFG00000029993	DDAH1	125	87	209	136	128	350	630	187	269	145	114	105	0.0118411	0.254378	1440	0	0
ENSCAFG00000016880	ATP5MC1	2729.93	3890.86	2122.94	1817.98	4265.84	3547.93	2099.97	1404.93	1394.98	2172.94	1882.95	2148.91	0.0118444	0.254378	1441	0	0
ENSCAFG00000002626	PPP1R12C	304	183	221	244	364	301	432	206	238	337	146	163	0.0118514	0.254378	1442	0	0
ENSCAFG00000006381	SEMA3C	67	31	31	64	10	12	15	36	15	74	43	36	0.0118663	0.25447	1443	0	0
ENSCAFG00000016839	SMG5	300	224	295	216	711	275	1020	712	418	640	276	683	0.0118721	0.25447	1444	0	0
ENSCAFG00000019217	MFSD12	29	45	68	52	59	341	293	137	57	168	23	304	0.0118869	0.254611	1445	0	0
ENSCAFG00000032019		0	8	0	0	0	0	0	26	0	11.99	14	13.37	0.0119113	0.254936	1446	0	0
ENSCAFG00000002396	ANKRD39	217	266	209	189	640	210	296	186	134	240	134	339	0.0119236	0.254936	1447	0	0
ENSCAFG00000016861	PNMA1	94	23	22	25	3	11	8	35	11	45	33	13	0.0119268	0.254936	1448	0	0
ENSCAFG00000010813	BDH2	881	909	630	436	231	442	308	491	515	282	466	242	0.0119477	0.255206	1449	0	0
ENSCAFG00000015137	NBL1	527.17	537.76	349.67	356.18	1647.56	368.89	539.86	384.64	278.03	665.09	440.75	423.48	0.0119664	0.255428	1450	0	0
ENSCAFG00000013483	TMEM120A	652.51	1385	1097.41	1099.34	2050.76	2687.47	2016.48	1382.36	1018.03	1682.91	1815.26	638	0.0120016	0.255743	1451	0	0
ENSCAFG00000005731	NRG2	0	1	0	1	27	1	39	81	8	2	0	20	0.0120027	0.255743	1452	0	other>G1
ENSCAFG00000001069	ECHDC1	1528	1524	1076	641	762	319	1055	516	544	907	529	283	0.0120059	0.255743	1453	0	0
ENSCAFG00000006086	PCDHGC3	125	64	119	121.64	25	112	193.98	293.93	114	236.74	276.42	787.87	0.0120326	0.256135	1454	0	0
ENSCAFG00000000589	NOX3	0	0	0	4	0	0	0	2	5	12	2	12	0.0120468	0.256262	1455	0	0
ENSCAFG00000010197	TRPM5	4	0	0	0	0	0	10	278	3	1	11	0	0.0120672	0.256282	1456	0	0
ENSCAFG00000001117	TMEM200A	8	1	3	3	4	12	56	31	7	199	4	51	0.0120712	0.256282	1457	0	0
ENSCAFG00000000562		646	200	226	255	93	137	167	71	204	338	123	160	0.0120726	0.256282	1458	0	0
ENSCAFG00000030772	PALB2	29.05	78.11	57	62	133	81	280	74	78	186.42	140	75	0.0121065	0.256656	1459	0	0
ENSCAFG00000017140	TOB1	3761	1669	681	2470	233	1635	1330	1022	531	766	861	1251	0.0121068	0.256656	1460	0	0
ENSCAFG00000033667	CMC2	250	263	173	182	353	339	185	212	140	196	123	186	0.0121269	0.256906	1461	0	0
ENSCAFG00000017216	TUFM	2154	1914	1975	1755	3836	1793	4039	1737	1689	2056	2054	1226	0.0121429	0.256917	1462	0	0
ENSCAFG00000036553		2	2	1	3	0	0	0	0	1	0	0	0	0.012144	0.256917	1463	0	G1>other
ENSCAFG00000015221	EMC1	158	180	298	271	341	276	1084	733	403	760	381	624	0.0121764	0.257297	1464	0	0
ENSCAFG00000031530	EGR4	0	0	0	0	0	0	0	0	279	0	0	1	0.0121788	0.257297	1465	0	G3>other
ENSCAFG00000001505	UBE2H	358	357	381	405	254	379	410	1089	484	535	717	1247	0.0121869	0.257297	1466	0	G3>other
ENSCAFG00000030514	TRAM1L1	11	9	15	16	0	5	2	5	3	8	2	1	0.0122008	0.257414	1467	0	0
ENSCAFG00000019865	APRT	710	472	496	437	986	542	689	482	187	435	325	591	0.012251	0.258297	1468	0	0
ENSCAFG00000012523	CLDN4	23	29	45	16	219	25	340	22	24	228	26	195	0.0122755	0.258586	1469	0	0
ENSCAFG00000019516	PCSK4	16	11	14	15	25	11	37	5	4	17	7	6	0.0122843	0.258586	1470	0	0
ENSCAFG00000016526	INTS1	201	125	264	201	206	298	987	635	500	471	500	461	0.0122897	0.258586	1471	0	0
ENSCAFG00000019650	CAMTA1	171	157	107	102	154	110	101	67	78	110	69	51	0.0122998	0.258622	1472	0	0
ENSCAFG00000025148	TMX2	323	340	356	231	917	362	939	1011	404	974	709	653	0.0123168	0.258803	1473	0	other>G1
ENSCAFG00000012214	KDF1	84	72.04	37	49	2.53	23.97	13	8.82	36.41	48	45.84	66	0.0123282	0.258868	1474	0	0
ENSCAFG00000029684		11769.9	14642.1	18473.6	19467.8	8515.61	10612.8	12111	3313.32	3922.66	8604.05	8462.79	13457.7	0.0123613	0.259386	1475	0	0
ENSCAFG00000009287	ACVR1	160	156	151	260	76	149	320	455	233	367	603	434	0.0123909	0.259697	1476	0	0
ENSCAFG00000012986	ADAM12	10	14	18	21	3	92	206	112	38	97	92	42	0.0123929	0.259697	1477	0	0
ENSCAFG00000019504	C5H1orf174	118	146	81	95	327	153	154	101	58	104	137	169	0.0124259	0.260213	1478	0	0
ENSCAFG00000019475	NDOR1	48	49	74	84	126	112	230	121	85	123	170	154	0.0124553	0.260616	1479	0	0
ENSCAFG00000014052	NODAL	0	0	2	0	18	0	6	0	1	1	1	3	0.0124627	0.260616	1480	0	0
ENSCAFG00000010726	CLPTM1L	804	761	711	656	845	1383	1759	2597	874	1533	1801	2606	0.0124705	0.260616	1481	0	0
ENSCAFG00000013860	PLOD3	399	223	350	295	534	479	1162	866	520	979	556	499	0.0125771	0.262587	1482	0	0
ENSCAFG00000031595	VGLL4	29	25	18	24	7	28	27	58	49	82	35	81	0.0125828	0.262587	1483	0	0
ENSCAFG00000007767	CTNND1	678	951	1188	1151	375	1095	1985	3331	2253	1825	2047	2756	0.0125906	0.262587	1484	0	0
ENSCAFG00000002102	JAK2	1648	1790	1036	1440	723	1161	1107	923	1040	1219	699	823	0.0125987	0.262587	1485	0	0
ENSCAFG00000009467	HIBCH	827	1125	857	840	684	1434	1085	582	820	463	666	618	0.0126206	0.262867	1486	0	0
ENSCAFG00000012440	SLC16A9	16	20	16	13	0	5	2	5	16	9	9	10	0.0126397	0.263087	1487	0	0
ENSCAFG00000020315	UOX	2008	7329	5703	6454	450	2838	151	28	2326	442	832	814	0.0126496	0.263117	1488	0	0
ENSCAFG00000010674	EIF3I	1312	1796.9	1222	1223	2920	1274.51	2577	783	807	2058.91	1362.61	1179.79	0.0126673	0.263307	1489	0	0
ENSCAFG00000011418	HJV	1664	3111	1423	1791	506	938	617	1617	1916	1465	554	645	0.0126766	0.263323	1490	0	0
ENSCAFG00000004619	HPDL	200	103	112	124	187	88	199	58	90	98	93	81	0.0127048	0.263644	1491	0	0
ENSCAFG00000006433	BET1L	99	91	95	76	51	51	101	255	125	150	186	169	0.012709	0.263644	1492	0	G3>other
ENSCAFG00000007875	TMSB10	343	133	78	99	1499	215	895	274	194	1437	230	90	0.0127331	0.263796	1493	0	0
ENSCAFG00000003873	METTL24	18	16	16	17	9	23	16	71	28	63	24	59	0.012738	0.263796	1494	0	G3>other
ENSCAFG00000029657		196.81	365.59	350.32	427.12	743.11	1689.17	520.57	649.61	366.26	605.22	1322.56	638.54	0.0127419	0.263796	1495	0	0
ENSCAFG00000030573	NNMT	200	612	321	185	1626	546	9545	343	3	3	2	1051	0.0127833	0.264476	1496	0	0
ENSCAFG00000003265	COLEC11	931	512	435	489	127	314	246	268	156	265	648	363	0.012795	0.264541	1497	0	0
ENSCAFG00000002916		400	232	290	328	1024	207	953	288	270	760	295	232	0.0128128	0.264568	1498	0	0
ENSCAFG00000016095		12589.6	16785.2	17858.1	13429.5	2969.27	8058.54	5525.12	4112.17	14298.3	13977.4	6072.69	6276.2	0.0128134	0.264568	1499	0	0
ENSCAFG00000010840	ADRA2A	184	9	126	98	0	9	4	10	17	114	0	0	0.0128313	0.264719	1500	0	0
ENSCAFG00000010457	RIPOR2	76	42	14	58	8	20	10	11	37	22	15	20	0.0128378	0.264719	1501	0	0
ENSCAFG00000015878	UCHL1	269	25	74	58	25	1017	66	17	14	85	6	102	0.0128508	0.264811	1502	0	0
ENSCAFG00000002354	TRIM28	897.69	718.34	949.33	833.54	1454.63	940.63	2355.57	730.73	868.41	1668.87	673.2	729.94	0.0128657	0.264942	1503	0	0
ENSCAFG00000003348	MBOAT2	0	0	0	0	3	19	0	1	1	159	0	62	0.0128764	0.264985	1504	0	other>G1
ENSCAFG00000020039	ZER1	33	54	65	43	41	67	199	174	105	91	151	275	0.0128917	0.264985	1505	0	0
ENSCAFG00000023881	ZNF227	22	21	16	4	12	19	28	28	27	62	110	80	0.0128944	0.264985	1506	0	0
ENSCAFG00000011426	PTGIS	144	152	116	233	14	107	37	125	101	176	78	144	0.0129021	0.264985	1507	0	0
ENSCAFG00000005917	FERMT1	42	83	119	59	94	222	262	123	213	210	120	240	0.0129328	0.26544	1508	0	0
ENSCAFG00000014596	UFD1	569	647	390	322	624	482	433	363	306	403	276	188	0.0129522	0.265536	1509	0	0
ENSCAFG00000005661	ECH1	3879	2847	3874	2963	1998	2056	1820	1456	2450	1595	2088	1529	0.0129602	0.265536	1510	0	0
ENSCAFG00000005225	PLB1	1	0	0	0	29	2	2	9	0	7	1	19	0.0129632	0.265536	1511	0	other>G1
ENSCAFG00000014931	PSMC3IP	1	1	0	0	12	2	8	2	2	31	9	5	0.012973	0.26556	1512	0	other>G1
ENSCAFG00000002163	ROR2	5	1	7	5	14	7	19	3	5	4	2	2	0.012985	0.26562	1513	0	0
ENSCAFG00000012839		364.84	212	232.08	192.58	735.9	288.5	302.1	116.12	175.09	275.96	251.14	321.01	0.0129931	0.26562	1514	0	0
ENSCAFG00000045706		6	6	0	1	0	2	2	53	3	4	40	5	0.0130145	0.265791	1515	0	0
ENSCAFG00000014571	CDC45	4	0	1	5	29	9	28	16	7	48	18	4	0.0130351	0.265791	1516	0	0
ENSCAFG00000003933	ADCK2	62	67	51	94	154	60	344	126	118	80	50	90	0.013037	0.265791	1517	0	0
ENSCAFG00000018996	CDH10	9	2	5	1	0	1	0	1	0	0	1	1	0.0130474	0.265791	1518	0	0
ENSCAFG00000019546	POLR2E	1047	1075	782	677	2071	931	1242	723	535	1375	661	775	0.013053	0.265791	1519	0	0
ENSCAFG00000005332	NKTR	193	226	177	263	55	191	143	295	353	232	541	356	0.0130833	0.265791	1520	0	0
ENSCAFG00000020329	SLC12A4	2165	2675	2595	2233	1833	3490	1920	1065	2138	1627	1286	1133	0.0130835	0.265791	1521	0	0
ENSCAFG00000011767	CPNE6	22110.9	14818.8	21037.8	16636.7	3409.95	5957.91	2711	434	9197.85	12963.9	2225.82	10920	0.0130963	0.265791	1522	0	0
ENSCAFG00000016094	FARSB	314	396	313	327	800	314	898	545	322	445	391	491	0.0131099	0.265791	1523	0	0
ENSCAFG00000005786	EIF4EBP3	1144	847	989	1056	2794	686	2837	1302	1262	867	1018	890	0.0131121	0.265791	1524	0	G2>other
ENSCAFG00000015682	LIPF	24	26	17	18	24	27	42	16	2	5	13	12	0.0131158	0.265791	1525	0	0
ENSCAFG00000017632		0	0	0	0	11	0	0	0	0	1	0	0	0.0131182	0.265791	1526	0	G2>other
ENSCAFG00000014002	H2AFY2	4	1	0	1	0	0	0	0	24	41	0	5	0.0131296	0.265791	1527	0	0
ENSCAFG00000007177	CHCHD5	100	79	71	68	124	67	85	41	56	54	53	41	0.0131421	0.265791	1528	0	0
ENSCAFG00000011193	PDGFA	76	51	76	97	103	115	264	32	21	169	43	56	0.0131432	0.265791	1529	0	0
ENSCAFG00000011659	ATP9A	108	96	180	106	68	253	362	469	471	204	125	1452	0.0131548	0.265791	1530	0	0
ENSCAFG00000044467		5	3	2	1	15	5	7	3	2	3	1	2	0.0131571	0.265791	1531	0	0
ENSCAFG00000001969	ANKIB1	66	150	92	164	87	159	219	298	188	202	303	630	0.0131643	0.265791	1532	0	0
ENSCAFG00000010196	CCDC34	164	151	141	108	336	167	363	173	126	265	184	255	0.0131743	0.265791	1533	0	0
ENSCAFG00000006560	NCAPH	14	14	9	9	16	28	46	21	34	100	65	22	0.0131758	0.265791	1534	0	0
ENSCAFG00000006815	TUSC3	102	33	72	56	29	218	110	302	108	285	176	332	0.0131883	0.265791	1535	0	0
ENSCAFG00000029050	UCHL3	134	202	107	110	284	230	368	231	159	496	272	314	0.0131904	0.265791	1536	0	0
ENSCAFG00000009765	CASQ2	1	2	2	6	5	6	31	22	15	16	12	15	0.013217	0.265841	1537	0	0
ENSCAFG00000012236	MLPH	8	7	3	13	0	1	0	3	1	15	33	7	0.013218	0.265841	1538	0	other>G2
ENSCAFG00000012433	PER2	314	195	301	506	90	94	215	100	268	167	261	122	0.0132186	0.265841	1539	0	0
ENSCAFG00000047328		294.65	197.64	161.2	220.06	16.48	0	28.32	32.17	138.21	1.09	0	4	0.0132328	0.265954	1540	0	0
ENSCAFG00000032573	CCL26	0	0	0	0	0	0	0	0	1	18	14	0	0.013244	0.266006	1541	0	G3>other
ENSCAFG00000042017		276	117	174	108	465	127	218	99	151	99	134	115	0.0132735	0.266425	1542	0	0
ENSCAFG00000004617	APOE	266428	310696	243611	206147	85111	408855	84489	68543	103597	138291	72848	85699	0.0132952	0.266566	1543	0	0
ENSCAFG00000014567	PPP1R14B	413	292	272	245	1064	327	656	387	256	725	397	484	0.0133014	0.266566	1544	0	0
ENSCAFG00000020080	PTBP2	64	139	65	107	17	41	55	37	63	59	76	48	0.0133063	0.266566	1545	0	0
ENSCAFG00000028804	RNF150	4	1	1	2	0	5	1	5	7	18	3	49	0.0133462	0.266988	1546	0	0
ENSCAFG00000017908	EIF3G	3219	2678	2569	2159	3518	2799	3767	1257	1779	2454	1814	2706	0.0133466	0.266988	1547	0	0
ENSCAFG00000005402	RPS3	12010	11995	8565	7776	24566	11983	15824	5890	6817	10838	9333	12726	0.0133568	0.266988	1548	0	0
ENSCAFG00000011725	ATRNL1	116	117	98	135	5	76	10	53	57	67	70	68	0.0133703	0.266988	1549	0	0
ENSCAFG00000006595		0	0	0	0	0	11.66	44.38	37.47	23.36	53.94	0	0	0.0133706	0.266988	1550	0	0
ENSCAFG00000016246	ERICH1	252	236	221	332	384	190	277	120	150	67	235	114	0.0134193	0.267789	1551	0	0
ENSCAFG00000003623	CASP2	28.74	35.55	30.21	22.2	47.47	26.85	91.13	95.27	47.93	127.32	98.74	88.03	0.0134371	0.267972	1552	0	0
ENSCAFG00000010361	MCEE	746	1244	680	680	998	829	487	299	576	325	524	514	0.0134545	0.268041	1553	0	0
ENSCAFG00000008921	NEK4	896.18	1317.64	1145.41	1499.96	472.37	1062.46	703.96	653.43	739.78	1039.71	765.94	754.16	0.01346	0.268041	1554	0	0
ENSCAFG00000031854	MRAP2	0	0	0	2	0	1	0	3	0	0	2	78	0.0134666	0.268041	1555	0	0
ENSCAFG00000020069	KARS	3092	2856	3084	2891	4079	3493	6704	2257	2885	2391	2784	3361	0.0135131	0.26851	1556	0	0
ENSCAFG00000043458	HIST2H2AA3	6	9	5	7	43	25	6	120	16	57	42	12	0.0135228	0.26851	1557	0	0
ENSCAFG00000020353	NEXN	76	108	96	116	11	58	60	151	169	132	96	89	0.0135248	0.26851	1558	0	0
ENSCAFG00000005412	FBL	983	851	644	707	2218	771	1552	769	644	1552	699	892	0.0135257	0.26851	1559	0	0
ENSCAFG00000016542	CLCN6	20	18	18	30	24	35	176	61	64	53	55	134	0.0135453	0.26851	1560	0	0
ENSCAFG00000032568	C35H6orf201	12	10	6	7	33	22	20	8	13	10	13	12	0.0135532	0.26851	1561	0	0
ENSCAFG00000017830	ZNHIT3	133	212	101	114	393	278	207	145	177	229	230	269	0.0135537	0.26851	1562	0	0
ENSCAFG00000015553	DKK1	3	4	4	1	0	4	0	0	0	0	0	0	0.0135595	0.26851	1563	0	other>G3
ENSCAFG00000012300	PIGV	527	453	265	504	81	295	62	300	367	329	234	187	0.0136011	0.26916	1564	0	0
ENSCAFG00000031378		17	25	38	34	9	58	62	171	36	63	39	440	0.0136545	0.270046	1565	0	0
ENSCAFG00000004996		1595.22	1053.64	975.99	924.46	4556.2	1461.01	1552.7	633.93	766.99	1426	1691.35	1942.62	0.0137152	0.270277	1566.5	0	0
ENSCAFG00000011382		1595.22	1053.64	975.99	924.46	4556.2	1461.01	1552.7	633.93	766.99	1426	1691.35	1942.62	0.0137152	0.270277	1566.5	0	0
ENSCAFG00000015183	UXT	262	190	146	140	352	178	242	107	105	224	112	183	0.0137265	0.270277	1568	0	0
ENSCAFG00000031798	ZNF436	92	111	77	116	32	94	57	124	116	411	128	195	0.0137275	0.270277	1569	0	0
ENSCAFG00000006425	UBOX5	49	90	68	73	90	105	305	81	86	90	84	148	0.0137283	0.270277	1570	0	0
ENSCAFG00000015683	PIM2	4	2	2	4	13	1	45	2	4	8	4	9	0.0137286	0.270277	1571	0	0
ENSCAFG00000011085		7.89	11.76	2.63	3.45	0	0	0	0	0	4.66	3.63	0	0.0137357	0.270277	1572	0	0
ENSCAFG00000002689	MBOAT7	134.61	101	158.52	147.23	152.4	262.58	508	451.13	155	642.65	203.11	467.13	0.0137361	0.270277	1573	0	0
ENSCAFG00000000875	TAF2	159	336	222	250	590	214	1086	505	212	430	401	538	0.0137616	0.270594	1574	0	0
ENSCAFG00000005252	TMC6	173	107	130	84	190	206	412	446	122	307	563	422	0.0137697	0.270594	1575	0	0
ENSCAFG00000006407	DDRGK1	312	310	308	267	446	442	610	327	350	470	308	388	0.0137967	0.270707	1576	0	0
ENSCAFG00000008481	VPS29	856	1089	617	554	795	715	395	479	404	446	470	238	0.0137976	0.270707	1577	0	0
ENSCAFG00000010481	YARS	534.98	474.52	357.87	259.67	1137.93	337.72	2368.68	894.44	559.73	1216.67	1290.46	609.43	0.0138017	0.270707	1578	0	0
ENSCAFG00000029882	MISP	82	52	94	85	119	284	152	95	95	167	45	151	0.0138357	0.271202	1579	0	0
ENSCAFG00000017178	POMT2	343	258	312	265	383	523	834	488	370	702	425	624	0.0138728	0.271612	1580	0	0
ENSCAFG00000014854	CNTNAP1	2	0	3	1	4	2	37	4	3	4	3	1	0.0138741	0.271612	1581	0	0
ENSCAFG00000012736	NIT1	887	925	751	718	1901	961	1489	1246	632	885	892	678	0.0138969	0.271728	1582	0	0
ENSCAFG00000016228	SERPINE2	34	26	6	19	14	856	45	168	15	381	53	639	0.0138976	0.271728	1583	0	0
ENSCAFG00000010707	CCDC150	1	0	0	3	5	6	16	4	7	13	17	7	0.0139203	0.271764	1584	0	other>G1
ENSCAFG00000007976	TEAD1	79	64	103	95	90	136	241	224	242	276	82	469	0.0139227	0.271764	1585	0	0
ENSCAFG00000007881	CEP55	2	1	2	0	11	7	10	9	5	25	6	4	0.013927	0.271764	1586	0	0
ENSCAFG00000008698	ACOT12	1999	3113	3304	2690	489	621	1244	388	2525	661	1350	178	0.0139346	0.271764	1587	0	0
ENSCAFG00000006424	GXYLT2	2	0	0	3	0	0	12	5	11	32	19	27	0.0139496	0.271885	1588	0	0
ENSCAFG00000047810	PLAC8	29	5	12	19	3	3	4	1	8	10	1	2	0.013978	0.272268	1589	0	0
ENSCAFG00000017477	ZKSCAN2	7	9	5	7	9	4	85	16	32	52	46	65	0.0139906	0.272341	1590	0	0
ENSCAFG00000003306	SLC13A4	0	0	0	0	13	1	111	0	0	3	0	3695	0.014007	0.272349	1591	0	other>G1
ENSCAFG00000047515	S100A1	52	20	8	8	302	9	257	15	4	60	95	143	0.0140086	0.272349	1592	0	0
ENSCAFG00000024608	FAM174A	59	48	38	62	27	48	22	21	35	20	15	19	0.0140297	0.272588	1593	0	0
ENSCAFG00000003238	WDR31	1	2	6	1	9	2	33	1	1	3	6	1	0.0140468	0.272682	1594	0	0
ENSCAFG00000012274		129	302	208	174	362	257	164	142	158	92	67	194	0.0140522	0.272682	1595	0	0
ENSCAFG00000032342	PDGFD	151	48	24	55	32	51	70	217	103	439	78	187	0.0140732	0.272919	1596	0	0
ENSCAFG00000002891	PNPT1	407	713	461	482	872	399	676	383	325	514	313	452	0.0140846	0.27297	1597	0	0
ENSCAFG00000015034	NOP2	299	119	104	138	391	151	800	235	129	402	107	228	0.0141036	0.273104	1598	0	0
ENSCAFG00000045148		0	0.44	0	0	0	0	0	2	4.42	2	0	2.61	0.0141263	0.273104	1599	0	0
ENSCAFG00000000811	SFT2D1	396	456	387	413	288	416	189	116	247	297	227	282	0.0141283	0.273104	1600	0	0
ENSCAFG00000005914	TMTC2	54	186	323	190	1	7	2	451	87	22	0	1	0.014135	0.273104	1601	0	0
ENSCAFG00000017942	MAPRE2	235	237	185	222	191	224	498	527	307	647	372	707	0.014139	0.273104	1602	0	0
ENSCAFG00000023070	ACYP2	281	270	196	161	250	154	75	109	67	132	62	162	0.0141445	0.273104	1603	0	0
ENSCAFG00000016889	ARHGEF2	60	115	126	122	66	189	430	273	227	408	225	316	0.0141574	0.273129	1604	0	0
ENSCAFG00000004848	KCTD14	28	15	8	8	67	16	90	66	39	63	25	60	0.0141634	0.273129	1605	0	0
ENSCAFG00000015073	ATL3	574	1403	1025	966	338	1147	922	2985	1186	1941	1638	2722	0.0141873	0.273419	1606	0	0
ENSCAFG00000031149	LAX1	2	1	5	9	0	0	0	0	3	2	1	3	0.0142152	0.273787	1607	0	0
ENSCAFG00000013828	ADORA2A	12	6	6	10	6	22	21	38	21	45	28	29	0.0142369	0.273881	1608	0	0
ENSCAFG00000000619	UBR5	529	501	601	639	1036	569	3289	1184	961	710	1195	1475	0.0142408	0.273881	1609	0	0
ENSCAFG00000007016	PFDN5	2872.59	2899.35	2064.56	1995.71	2871.39	2455.13	1483.74	1102.45	1163.78	1939.15	1607.36	1471.67	0.0142467	0.273881	1610	0	0
ENSCAFG00000042866	RBX1	452	424	327	299	1240	392	460	360	266	554	316	531	0.014341	0.275355	1611	0	0
ENSCAFG00000007112		568.68	983.4	681.6	761.54	352.93	1435.75	1554.06	1646.11	1316.55	1713.63	1919.78	3029.52	0.0143533	0.275355	1612	0	0
ENSCAFG00000017596	TMEM220	229	475	635	621	150	244	94	170	504	195	192	243	0.014354	0.275355	1613	0	0
ENSCAFG00000005866	EIF3K	3268	3167	2358	2434	3594	2584	2318	1361	1668	2760	1226	1981	0.0143589	0.275355	1614	0	0
ENSCAFG00000013958	FAH	5336	4217	4384	2904	2653	4443	4368	1358	3767	2002	2040	2247	0.0143815	0.275462	1615	0	0
ENSCAFG00000001870	STEAP2	12	77	31	32	13	10	30	23	5	2	1	1	0.0143866	0.275462	1616	0	0
ENSCAFG00000014891	PGPEP1	252	211	144	312	58	138	94	110	207	232	85	179	0.0143912	0.275462	1617	0	0
ENSCAFG00000042602		281.37	303.07	268	247.18	428.18	253.48	243.95	172.59	163.39	297.35	124.09	217.44	0.0144953	0.277283	1618	0	0
ENSCAFG00000017615	ST8SIA5	1	0	1	0	15	6	8	1	1	61	1	40	0.0145043	0.277283	1619	0	other>G1
ENSCAFG00000018844	ADAMTS12	2	2	8	2	9	45	31	24	6	6	13	230	0.014522	0.277382	1620	0	0
ENSCAFG00000000253	PEX7	403	601	517	440	260	462	292	208	390	305	293	291	0.0145327	0.277382	1621	0	0
ENSCAFG00000019129	TLCD3A	13	12	8	20	19	40	72	37	23	51	25	80	0.0145408	0.277382	1622	0	0
ENSCAFG00000000685	MAPK12	0	0	2	0	3	100	4	8	0	1	10	71	0.0145453	0.277382	1623	0	0
ENSCAFG00000028514	TTPA	2652	6565	3025	3464	939	4228	1209	839	2620	1255	1626	1599	0.0145599	0.277491	1624	0	0
ENSCAFG00000013800	FIS1	2829	2741.31	2113.28	2039.09	2302	2321	1446.6	1139	1348	2019.72	1436	1261	0.0145702	0.277504	1625	0	0
ENSCAFG00000009862		136	159	130	132	88	114	70	211	154	300	304	299	0.014589	0.277504	1626	0	G3>other
ENSCAFG00000015209	TUBA4A	384.94	213.18	222.23	85.52	614.37	390.88	1184.9	704.19	357.15	329.53	1026.49	808.11	0.0146239	0.277504	1627	0	0
ENSCAFG00000018415	MOCS2	1589	1961	1239	1243	1734	905	575	603	914	529	821	419	0.014634	0.277504	1628	0	0
ENSCAFG00000029541	ATF5	1339	1096	2596	1233	1393	1379	3429	3960	2022	6838	4455	5588	0.0146357	0.277504	1629	0	0
ENSCAFG00000011834	NOSTRIN	14	8	5	14	1	2	2	9	7	13	4	7	0.014637	0.277504	1630	0	0
ENSCAFG00000032731		4	5	0	4	20	3	423	66	1	205	6	2	0.014645	0.277504	1631	0	0
ENSCAFG00000044541		34.52	1.75	5.5	8.67	0.5	3	0	0.5	6	0	0	0	0.014648	0.277504	1632	0	0
ENSCAFG00000030902	TRIM59	7	4	1	1	4	9	23	21	5	40	19	28	0.0146487	0.277504	1633	0	0
ENSCAFG00000002509	ERMAP	0	0	0	0	5	0	3	0	0	0	1	0	0.0146503	0.277504	1634	0	G2>other
ENSCAFG00000035509		64.03	29.89	22.43	19.58	106.19	35.33	42.17	14.75	26.13	22.06	22.01	32.88	0.0146679	0.277661	1635	0	0
ENSCAFG00000002305	LRRC1	11	10	1	4	2	5	11	8	7	26	57	68	0.0146985	0.277661	1636	0	0
ENSCAFG00000007455	RCN1	213	218	253	180	158	254	785	804	347	491	411	1248	0.0147051	0.277661	1637	0	0
ENSCAFG00000006051	EIF2AK2	51	109	60	52	27	155	145	267	138	194	240	148	0.0147068	0.277661	1638	0	0
ENSCAFG00000009147	ARHGAP1	101	141	177	147	46	223	314	493	266	442	217	504	0.0147138	0.277661	1639	0	0
ENSCAFG00000025332		198	278	122	99	685	10960	329	387	129	254	114	7230	0.0147178	0.277661	1640	0	other>G1
ENSCAFG00000019064	TMEM59	4411	4971	3779	3822	2356	4384	2823	2611	3382	1896	1739	1977	0.0147214	0.277661	1641	0	0
ENSCAFG00000010699	TMEM234	35	66	28	50	90	103.49	115	48	41	47.09	80.39	88.21	0.0147496	0.278023	1642	0	0
ENSCAFG00000003748	GEN1	3	17	5	9	3	7	15	13	32	59	41	17	0.0147682	0.278204	1643	0	0
ENSCAFG00000010823	ZBTB20	18	15	23	28	10	11	29	94	104	34	22	51	0.0147887	0.278422	1644	0	0
ENSCAFG00000031608	NUDT2	174	145	87	135	285	158	145	118	78	60	126	111	0.0148517	0.27927	1645	0	0
ENSCAFG00000001091	TGFBI	346	359	349	301	193	1624	1273	986	574	807	1483	686	0.0148518	0.27927	1646	0	other>G1
ENSCAFG00000011210	UNC93B1	334	206	320	341	384	593	531	446	1138	1334	838	430	0.0148635	0.279321	1647	0	0
ENSCAFG00000014573	P4HA1	337	726	218	912	346	577	381	286	306	390	197	270	0.0148995	0.279718	1648	0	0
ENSCAFG00000005276	AKR1C3	865	248	69	477	23	1889	129	25	52	225	112	43	0.0149074	0.279718	1649	0	0
ENSCAFG00000007313	RRS1	205	124	158	150	192	118	498	140	112	196	117	129	0.0149331	0.279718	1650	0	0
ENSCAFG00000032227	OLFM1	12	4	18	16	0	1	3	4	5	25	8	6	0.0149373	0.279718	1651	0	0
ENSCAFG00000016101	GPRIN2	0	0	0	0	1	0	0	0	1	1	28	4	0.0149503	0.279718	1652	0	G3>other
ENSCAFG00000009703	FAM160B2	57	49	50	59	80	74	273	153	72	136	121	296	0.0149637	0.279718	1653	0	0
ENSCAFG00000010242	SLC4A10	0	0	0	0	0	0	0	0	0	14	13	1	0.0149685	0.279718	1654	0	G3>other
ENSCAFG00000048561	SVIP	592	972	736	563	324	324	125	426	261	332	21	231	0.0149825	0.279718	1655	0	0
ENSCAFG00000014131	C18H7orf57	4	7	3	5	3	16	5	27	21	44	8	17	0.0149838	0.279718	1656	0	0
ENSCAFG00000023742	PTPRR	12	17	5	21	1	3	0	2	3	12	0	1	0.0149884	0.279718	1657	0	0
ENSCAFG00000008919	RASGEF1B	718	648	309	492	147	271	345	509	222	315	376	157	0.0149887	0.279718	1658	0	0
ENSCAFG00000029920	TSC22D3	405.14	498.69	313.41	761.25	216.74	187	387.7	309.78	179.93	432.31	182	409.72	0.0150032	0.279718	1659	0	0
ENSCAFG00000014364	GRPEL1	645	815	789	655	527	936	666	348	509	398	552	597	0.0150128	0.279718	1660	0	0
ENSCAFG00000004574	GIMAP1	6	2	2	6	0	0	0	1	4	3	2	0	0.0150156	0.279718	1661	0	0
ENSCAFG00000047549		6	1	0	2	0	0	0	0	0	0	0	0	0.015023	0.279718	1662	0	G1>other
ENSCAFG00000008540	MYL9	528	256	232	283	69	192	120	345.8	194	625.75	245	270.96	0.0150293	0.279718	1663	0	0
ENSCAFG00000001027	FAM91A1	96	314	180	255	312	282	1115	427	336	275	232	438	0.0150535	0.279843	1664	0	0
ENSCAFG00000023585		0	0	3	12	0	0	0	0	0	0	0	0	0.0150595	0.279843	1665	0	G1>other
ENSCAFG00000004614	APOC4	4954	5500	5310	4233	1695	5006	1248	1941	2974	3707	1978	1992	0.0150631	0.279843	1666	0	0
ENSCAFG00000009383	VPS18	125	103	108	142	55	131	288	337	197	259	239	486	0.0150879	0.280136	1667	0	0
ENSCAFG00000017709	CLMN	73	64	84	84	2	22	42	60	62	211	88	44	0.0151047	0.28028	1668	0	0
ENSCAFG00000020235	STRBP	216	230.93	257	297	346	372	929.92	519	312.97	524	845	708	0.015135	0.280674	1669	0	0
ENSCAFG00000000462	TPH2	1	2	5	7	10	6	29	1	2	2	5	6	0.0151584	0.280906	1670	0	0
ENSCAFG00000005997	GPCPD1	453	587	248	708	147	363	315	132	221	266	389	345	0.0151876	0.280906	1671	0	0
ENSCAFG00000014153	ATP13A1	277	183	271	229	281	494	806	592	406	594	253	494	0.0152044	0.280906	1672	0	0
ENSCAFG00000017687	SCNN1B	2	2	0	0	2	8	0	3	0	24	0	198	0.0152275	0.280906	1673	0	0
ENSCAFG00000018207	CABLES1	588	66	145	252	5	86	47	170	261	60	161	80	0.0152284	0.280906	1674	0	0
ENSCAFG00000014683	CFAP70	1	1	2	3	20	1	7	10	7	21	14	29	0.0152296	0.280906	1675	0	0
ENSCAFG00000013233	PISD	68	110	111	115	231	247	305	159	327	92	97	140	0.0152304	0.280906	1676	0	0
ENSCAFG00000001214	RPS10	8394.12	7921.14	4667.69	4527.53	27206.2	6692.47	5565.78	2579.07	2567.23	6984.75	7691.87	7192.72	0.0152338	0.280906	1677	0	0
ENSCAFG00000018493	CD320	98	103	80	106	225	133	174	50	75	185	29	115	0.0152351	0.280906	1678	0	0
ENSCAFG00000014323	EPHB2	1	0	0	0	0	0	256	351	0	44	4	14	0.0152456	0.280906	1679	0	other>G1
ENSCAFG00000016096	PHF23	234	138	119	124	341	158	378	169	114	161	121	267	0.0152539	0.280906	1680	0	0
ENSCAFG00000011782	GFRA1	0	1	0	1	0	0	0	2	8	7	3	0	0.0152617	0.280906	1681	0	G3>other
ENSCAFG00000001909	KIF24	1	2	2	2	0	6	25	18	19	15	24	6	0.0152655	0.280906	1682	0	0
ENSCAFG00000015340	ADK	2594	5062	3070	2638	2156	3928	2260	1026	2059	2076	2158	1927	0.015309	0.281539	1683	0	0
ENSCAFG00000008878	MIS18A	2	2	1	1	4	2	9	6	4	54	10	4	0.0153475	0.282079	1684	0	0
ENSCAFG00000010917	ARHGAP31	59	39	58	68	56	118	94	136	470	127	63	195	0.0153703	0.282331	1685	0	0
ENSCAFG00000041227		165	152	94	73	25	69	14	84	22	46	68	83	0.015396	0.282372	1686	0	0
ENSCAFG00000003202	UTP11	440	404	250	365	395	285	316	142	270	302	183	247	0.015402	0.282372	1687	0	0
ENSCAFG00000010269	MANF	850	665	280	365	3135	500	1521	951	652	2427	679	625	0.015408	0.282372	1688	0	0
ENSCAFG00000003978	PGR	4	3	0	1	0	0	0	0	0	0	0	0	0.0154098	0.282372	1689	0	G1>other
ENSCAFG00000029618	LAMTOR2	935	663	528	508	1534	701	514	437	429	775	344	514	0.0154182	0.282372	1690	0	0
ENSCAFG00000017428	SWSAP1	15	11	17	18	57	25	46	37	37	48	32	43	0.0154273	0.282372	1691	0	other>G1
ENSCAFG00000010555		7.01	6.93	0	0	32.58	1.8	1.59	0	1.37	1.61	0	1.77	0.015437	0.282382	1692	0	0
ENSCAFG00000004845	THRSP	3	19	5	2	10	118	7	16	12	1	1	6	0.0154603	0.282488	1693	0	0
ENSCAFG00000005945	RRM1	193	258	244	181	221	216	492	402	354	882	713	390	0.0154692	0.282488	1694	0	0
ENSCAFG00000046934		1428.3	1163.24	947.82	990.29	1914.42	1288.32	1373.51	589.36	817.01	645.54	1211.86	931.7	0.0154702	0.282488	1695	0	0
ENSCAFG00000011954		9301	4462	2343	4171	2155	1817	3341	1929	2965	3450	1970	757	0.0155254	0.283145	1696	0	0
ENSCAFG00000030137	RGS13	4	1	0	3	0	0	0	0	0	0	0	0	0.0155407	0.283145	1697	0	G1>other
ENSCAFG00000024131	FASTKD5	116	90	101	96	167	108	355	143	96	147	121	154	0.0155417	0.283145	1698	0	0
ENSCAFG00000015946	CCSER2	177	200	276	294	129	264	471	556	371	748	473	511	0.0155427	0.283145	1699	0	0
ENSCAFG00000004904	CAND2	8	8	7	5	8	27	98	47	3	29	56	52	0.0155732	0.283533	1700	0	0
ENSCAFG00000032754	HKDC1	0	0	0	0	31	3	49	0	0	6	0	61	0.0155875	0.283627	1701	0	other>G1
ENSCAFG00000032392		2406.72	3633.14	2545.76	1421.79	7708.26	2556.5	4947.78	2533.53	1702.11	4350.11	2242.02	3495.01	0.0155987	0.283663	1702	0	0
ENSCAFG00000002215	RPL31	702.56	406.67	336.04	393.01	2034.38	433.31	501.81	230.59	235.3	625.23	630.97	583.92	0.0156092	0.283688	1703	0	0
ENSCAFG00000019044	RPL17-C18orf32	17494	13886.4	10594	9891.13	27944.2	14315	8944.38	1243	8761.28	12979	1351.71	2405.56	0.0156301	0.283901	1704	0	0
ENSCAFG00000007745	RIOK2	500	369.97	235	314.98	379	295	331.96	160.93	216	278	263	206	0.0156701	0.284461	1705	0	0
ENSCAFG00000041898		29.41	20.22	11.65	22.34	76.61	11.17	16.23	5.09	16.28	9.14	12.74	4.06	0.0157199	0.284866	1706	0	0
ENSCAFG00000044898		17	31	13	20	12	18	43	67	38	54	67	60	0.0157253	0.284866	1707	0	0
ENSCAFG00000017595	ADPRM	115	130	77	90	26	45	58	27	65	62	93	42	0.0157301	0.284866	1708	0	0
ENSCAFG00000018719	ALDOC	46	65	55	55	132	99	137	113	121	59	280	512	0.0157346	0.284866	1709	0	0
ENSCAFG00000005919	FAM98C	183.6	215.57	178	163.56	114	138.33	179.36	93.5	126.03	173.52	106.73	102.56	0.0157459	0.284866	1710	0	0
ENSCAFG00000029379	UBE2S	149	67	39	56	452	103	302	174	127	508	148	77	0.0157541	0.284866	1711	0	0
ENSCAFG00000019288	SSR4	2000	2079	1366	1598	4755	1801	2074	1392	1619	2412	939	1660	0.0157651	0.284866	1712	0	0
ENSCAFG00000047349		0	0	0	0	0	0	0	0	1	6	0	24	0.0157731	0.284866	1713	0	G3>other
ENSCAFG00000023874	RGS11	9	4	4	3	0	0	1	4	3	4	6	2.52	0.0157753	0.284866	1714	0	0
ENSCAFG00000007146	SACS	100	35	44	40	190	36	412	112	89	60	79	195	0.0157911	0.284986	1715	0	0
ENSCAFG00000017916	SEMA7A	135.12	63.14	91.1	71.06	170	131.09	154.2	262	174.13	242	223	277	0.0158012	0.285003	1716	0	0
ENSCAFG00000013947	SLC6A20	13	50	97	146	66	146	203	66	6	1	1	21	0.0158559	0.285456	1717	0	0
ENSCAFG00000011502	MRPS11	136	139	124	96	404	125	163	87	85	133	168	149	0.0158579	0.285456	1718	0	0
ENSCAFG00000049209		274	181	65	457	28	93	16	51	88	207	254	241	0.0158608	0.285456	1719	0	0
ENSCAFG00000001910	POLH	23	49	30	37	35	39	113	68	65	161.64	166	83	0.0158754	0.285456	1720	0	0
ENSCAFG00000040884		0	0	0	0	0	0	0	0	2	3	3	2	0.0158993	0.285456	1721	0	G3>other
ENSCAFG00000015884	SCCPDH	1589	2278	1773	1615	1129	1707.99	1120	669	1228	1573	828	1206	0.0159004	0.285456	1722	0	0
ENSCAFG00000032615		6139	352	713	1647	2158	346	1647	373	218	1319	306	453	0.0159122	0.285456	1723	0	0
ENSCAFG00000013250	RGS5	386	230	191	231	91	189	136	409	456	348	208	493	0.0159152	0.285456	1724	0	0
ENSCAFG00000011257	POLR3C	309	520	360	415	348	495	526	243	206	339	421	195	0.0159189	0.285456	1725	0	0
ENSCAFG00000006742	CDX2	0	0	0	0	1	0	8	0	0	0	0	0	0.0159236	0.285456	1726	0	G2>other
ENSCAFG00000007358	KCTD15	60	60	66	39	121	48	295	19	109	42	48	70	0.0159279	0.285456	1727	0	0
ENSCAFG00000005428	DYRK1B	9283	8941	6851	6194	13059	7967	8455	4347	4116	7711	4641	7210	0.0159579	0.285677	1728	0	0
ENSCAFG00000046723		8.84	0.62	0.78	0	0	0	0.5	0	0	0.61	0	0	0.0159728	0.285677	1729	0	0
ENSCAFG00000024483		41.43	41.38	25.52	26.97	118.57	29.9	62.5	31.12	21.53	38.74	34.18	46.37	0.0159774	0.285677	1730	0	0
ENSCAFG00000018482	CERS4	413	301	438	285	600	532	1149	776	360	581	293	459	0.0159794	0.285677	1731	0	0
ENSCAFG00000001853	ABCC10	34	39	38	39	71	58	128	89	70	61	123	160	0.0160118	0.285677	1732	0	other>G1
ENSCAFG00000005177	HYI	1131.97	966	876.79	857.99	477.97	507.98	162.81	458.96	768.96	467.6	302.98	502.98	0.0160227	0.285677	1733	0	0
ENSCAFG00000002580	ISOC2	556	478	362	391	1064	451	407	321	332	565	309	192	0.0160237	0.285677	1734	0	0
ENSCAFG00000017877	STRA6	0	0	0	0	0	42	0	1	0	32	11	313	0.0160373	0.285677	1735	0	other>G1
ENSCAFG00000042533	RPL22	4124.52	3096	2283.49	2629.69	5209.3	2442	2536	1161.73	1675.8	1596.04	2450.74	2065.09	0.0160377	0.285677	1736	0	0
ENSCAFG00000005695	SPATA24	81	55	51	42	206	72	77	44	30	64	92	51	0.0160606	0.285677	1737	0	0
ENSCAFG00000044907		0	0.33	0	0	0.33	0	0	0.5	1	7.54	2.02	2	0.0160612	0.285677	1738	0	0
ENSCAFG00000017050	ACSF2	4025	4394	4265	3821	6994	2748	10841	2383	3943.01	1758	4137.01	1349	0.0160649	0.285677	1739	0	0
ENSCAFG00000004403	SNRPD2	1665	1748	1081	741	3038	1478	846	573	484	1560	820	942	0.0160692	0.285677	1740	0	0
ENSCAFG00000015605	RPS24	4854.78	3683.31	3044.59	3234.85	13524.2	3579.82	5873.36	2881.77	2600.12	4037.95	5379.42	5088.86	0.0160778	0.285677	1741	0	0
ENSCAFG00000018180	ANKRD29	40	53	25	44	7	14	14	29	22	38	5	15	0.0160786	0.285677	1742	0	0
ENSCAFG00000020063	SLC27A4	214	223	287	187	255	495	535	582	272	743	424	502	0.0161003	0.285898	1743	0	0
ENSCAFG00000001299	ZC3H3	62	56	60	61	31	80	95	192	95	114	134	168	0.0161275	0.286218	1744	0	0
ENSCAFG00000014473	BCHE	391	277	464	523	82	277	76	185	360	267	382	283	0.0161523	0.286371	1745	0	0
ENSCAFG00000009637	LGI3	61	30	37	41	66	173	213	88	42	89	118	365	0.0161629	0.286371	1746	0	0
ENSCAFG00000008709	CCDC102A	201	131	184	136	231	308	508	203	359	272	177	259	0.016164	0.286371	1747	0	0
ENSCAFG00000013005	EPHB3	4	1	2	9	0	1	1	15	4	22	6	4	0.0161953	0.286711	1748	0	0
ENSCAFG00000019188	PITPNA	155	183	126	135	262	273	333	321	177	620	266	294	0.0162299	0.286711	1749	0	0
ENSCAFG00000023039		29.18	29.81	27.98	28.77	24.44	33.74	32.68	4.8	24.34	1644.52	29.5	49.87	0.0162304	0.286711	1750	0	0
ENSCAFG00000031753	IGKC	68	56	54	120	8	7	10	5	13	130	2	10	0.0162304	0.286711	1751	0	0
ENSCAFG00000017251	GABRB2	1	9	2	2	0	0	0	0	2	0	1	1	0.0162446	0.286711	1752	0	0
ENSCAFG00000008386	STMN2	2	3	0	2	0	0	0	0	0	0	0	0	0.0162689	0.286711	1753	0	G1>other
ENSCAFG00000000404	IYD	538	620	556	507	315	2415	713	363	624	674	203	572	0.0162703	0.286711	1754	0	0
ENSCAFG00000049007		0	0	0	0	0	0	0	0	0	0	193	0	0.0162804	0.286711	1755	0	G3>other
ENSCAFG00000016589	SRSF5	948	572	534	728	296	389	341	278	293	464	658	492	0.0162851	0.286711	1756	0	0
ENSCAFG00000005940	THSD1	4	18	6	21	6	18	11	25	29	183	9	57	0.0162877	0.286711	1757	0	0
ENSCAFG00000011401	KIRREL1	30	13	29	22	1	10	9	18	36	57	20	29	0.0163055	0.286711	1758	0	0
ENSCAFG00000002140	CLOCK	30	95	100	110	20	82	72	416	144	130	109	197	0.0163068	0.286711	1759	0	0
ENSCAFG00000019262	TRAP1	1120.16	963.15	1197.29	841.82	2631.23	982.99	3546.36	1709.13	932.12	1202.9	1940.98	1103.57	0.0163076	0.286711	1760	0	0
ENSCAFG00000005165	MGAT5B	0	0	0	0	0	0	4	8	0	57	0	3	0.0163207	0.286711	1761	0	0
ENSCAFG00000011518	FCAMR	0	2	1	3	0	0	0	0	0	3	55	9	0.0163327	0.286711	1762	0	0
ENSCAFG00000030440	CCN3	147	73	16	44	34	77	73	269	170	562	117	85	0.0163381	0.286711	1763	0	0
ENSCAFG00000008099	CYP2C18	28302	41794	30320	27098	495	2987	103	198	18313	1093	617	9	0.0163414	0.286711	1764	0	0
ENSCAFG00000000374	IRAK3	43	97	108	80	6	56	20	84	125	120	52	184	0.0163577	0.286711	1765	0	0
ENSCAFG00000013924	PLCD3	43	52	119	29	24	47	76	121	36	253	351	176	0.0163591	0.286711	1766	0	0
ENSCAFG00000005718	E2F7	1	2	0	4	4	7	25	8	4	40	16	11	0.0163767	0.286717	1767	0	0
ENSCAFG00000016776		233	128	136	127	510	139	350	156	133	252	242	202	0.0163863	0.286717	1768	0	0
ENSCAFG00000014991		417	326	284	251	546	217	304	212	97	274	206	233	0.0163972	0.286717	1769	0	0
ENSCAFG00000006621	WDR62	11	5	9	4	9	17	73	34	30	48	43	11	0.0164297	0.286717	1770	0	0
ENSCAFG00000016315	CHRNB1	8	8	3	1	0	102	25	2	5	13	2	18	0.0164326	0.286717	1771	0	0
ENSCAFG00000002134	IL18RAP	47	7	6	8	2	4	0	1	5	11	2	4	0.016437	0.286717	1772	0	0
ENSCAFG00000009107	NKX3-1	1	0	1	0	0	13	4	3	5	14	4	28	0.01644	0.286717	1773	0	other>G1
ENSCAFG00000017954	TNIP1	451	411	313	453	668	728	885	881	826	1201	409	1225	0.0164466	0.286717	1774	0	0
ENSCAFG00000011656	CLMP	31	20	26	26	2	8	5	14	6	52	19	10	0.0164528	0.286717	1775	0	0
ENSCAFG00000020251	NOB1	505	282	284	369	497	167	452	289	160	292	166	155	0.0164656	0.286717	1776	0	0
ENSCAFG00000008366	AQP6	0	3	3	0	24	0	23	347	2	0	129	1	0.0164727	0.286717	1777	0	0
ENSCAFG00000002722	CHAC2	58	69	32	44	57	117	32	29	18	56	23	29	0.0164815	0.286717	1778	0	0
ENSCAFG00000010019	PCBP4	33	28	29	27	34	33	64	59	39	174	70	117	0.0164892	0.286717	1779	0	0
ENSCAFG00000015642	FOXM1	102	18	34	26	118	72	323	180	72	192	124	114	0.0165046	0.286717	1780	0	0
ENSCAFG00000012092	AGAP1	87	59	87	93	113	91	294	182	152	306	127	428	0.0165092	0.286717	1781	0	0
ENSCAFG00000000716	TMEM74	7	1	4	2	2	0	1	0	1	0	0	0	0.0165233	0.286717	1782	0	0
ENSCAFG00000024014		0	0	1	1	0	0	0	0	2	4	4	10	0.0165456	0.286717	1783	0	G3>other
ENSCAFG00000032031	CCDC58	252	240	180	184	676	183	511	291	159	275	323	377	0.0165533	0.286717	1784	0	0
ENSCAFG00000047605		4	1	5	4	22	2	9	1	3	2	4	1	0.0165563	0.286717	1785	0	0
ENSCAFG00000017353	SH3BGRL	169	516	305	318	168	151	188	192	196	88	34	191	0.0165591	0.286717	1786	0	0
ENSCAFG00000016038	LDB3	0	0	0	0	3	2	9	1	0	0	5	2	0.0165656	0.286717	1787	0	other>G1
ENSCAFG00000048160		4.65	1.01	3	4.08	0	0	0	0	0	2.68	0	0	0.0165796	0.286717	1788	0	0
ENSCAFG00000013175	GAL3ST2	0	0	1	5	180	0	0	0	0	2	40	5	0.016583	0.286717	1789	0	0
ENSCAFG00000006417	LZTS3	36	39	56	45	104	66	334	70	65	66	106	309	0.0165848	0.286717	1790	0	0
ENSCAFG00000006874	TARBP2	517	458	483	422	684	635	752	446	389	743	375	379	0.0165911	0.286717	1791	0	0
ENSCAFG00000010939	MON1A	132	111	153	138	306	161	523	151	129	345	189	407	0.0166164	0.286994	1792	0	0
ENSCAFG00000005895	STIM1	224	198	260	202	118	238	469	612	450	506	311	630	0.0166419	0.287187	1793	0	0
ENSCAFG00000013018	RTKN2	0	0	0	1	1	4	7	12	3	10.19	2	1	0.0166461	0.287187	1794	0	0
ENSCAFG00000019464	SLC34A3	1	3	0	2	19	1	13	2	0	7	1	2	0.0166559	0.287195	1795	0	0
ENSCAFG00000029504	ZNF432	8	21	7	9	1	7	0	20	6	36	32	39	0.0167035	0.287659	1796	0	0
ENSCAFG00000013664	TERB2	30	0	0	0	0	0	0	0	0	0	0	0	0.0167104	0.287659	1797	0	G1>other
ENSCAFG00000032289	BMP6	7	18	18	17	2	11	4	24	16	91	19	25	0.0167296	0.287659	1798	0	0
ENSCAFG00000024436		7	3	0	4	18	21	4	4	2	0	4	1	0.0167512	0.287659	1799	0	0
ENSCAFG00000009363	MAPK8IP1	317	73	136	65	102	147	201	805	136	161	854	757	0.0167518	0.287659	1800	0	0
ENSCAFG00000002657	TTYH1	2	0	0	0	11	2	13	1	0	0	298	3	0.016756	0.287659	1801	0	0
ENSCAFG00000015719	LBHD1	326	277	244	247	788	224	329	202	147	343	270	278	0.0167599	0.287659	1802	0	0
ENSCAFG00000025390	SLC22A17	49	16	46	39	10	17	14	31	27	66	29	453	0.016764	0.287659	1803	0	0
ENSCAFG00000019218	C20H19orf71	10	6	1	5	15	47	27	14	10	6	5	33	0.0167664	0.287659	1804	0	0
ENSCAFG00000028550		20	41.17	30.24	34.39	10.26	25.29	53.88	89.06	43.86	92.96	61.52	104.06	0.0167915	0.287786	1805	0	0
ENSCAFG00000029631	ZNF613	2	2	0	2	0	0	1	8	3	3	4	12	0.0167924	0.287786	1806	0	0
ENSCAFG00000004080	NOP53	3894	2341	3120	2655	3024	3736	4533	1373	2488	2601	1947	2790	0.0168131	0.287871	1807	0	0
ENSCAFG00000014570	ACAT1	2726	2721	2494	2047	2191	1419	2916	1105	2015	1404	1520	1088	0.0168312	0.287871	1808	0	0
ENSCAFG00000023230		5	9	5	11	0	0	3	0	1	493	1	2	0.0168339	0.287871	1809	0	0
ENSCAFG00000003480	STK17A	42	45	32	33	26	212	87	131	46	190	73	443	0.0168346	0.287871	1810	0	other>G1
ENSCAFG00000045671	RPS28	5510.86	3075.88	2566.53	2543.9	6006.8	2964.91	2848.93	1673.97	1761.94	2801.95	1789.96	2769.88	0.0168818	0.28845	1811	0	0
ENSCAFG00000017769	DNAH9	0	2	0	0	0	139	0	32	1	4	0	0	0.0168871	0.28845	1812	0	0
ENSCAFG00000010034	RYR2	19	31	18	47	2	11	1	12	23	11	30	23	0.0168969	0.288459	1813	0	0
ENSCAFG00000003136	CCM2	244	133	164	135	428	161	641	505	225	487	430	440	0.0169269	0.288743	1814	0	0
ENSCAFG00000001833	ABCB4	1779	2171	3785	2303	908	9624	9605	11273	2958	5999	20725	18405	0.0169439	0.288743	1815	0	0
ENSCAFG00000046288		11	23	46	47	204	10	1	23	0	0	2	0	0.0169603	0.288743	1816	0	0
ENSCAFG00000031029	HRAS	300	227	182	147	1094	144	346	445	177	341	184	233	0.0169747	0.288743	1817	0	0
ENSCAFG00000008852	DDB2	30	52	52	45	5	23	10	49	45	51	55	18	0.0169797	0.288743	1818	0	0
ENSCAFG00000001699	OSTF1	593	1094	834	1126	371	579	523	663	588	729	606	325	0.017001	0.288743	1819	0	0
ENSCAFG00000005354	KLF6	1510	2480	498	1308	287	625	1043	1195	279	944	639	588	0.0170145	0.288743	1820	0	0
ENSCAFG00000004350	ACAD9	469	667	669	574	753	803	1557	767	664	894	463	722	0.0170206	0.288743	1821	0	0
ENSCAFG00000020125	STXBP1	47	44	55	100	32	132	151	188	148	170	99	323	0.0170299	0.288743	1822	0	0
ENSCAFG00000010480	BTLA	5	0	3	1	0	0	0	0	0	1	0	0	0.0170352	0.288743	1823	0	G1>other
ENSCAFG00000041393		0	0	0	0	1	1	0	75	1	0	1	0	0.0170378	0.288743	1824	0	G3>other
ENSCAFG00000031667	ADH4	11273	22589	18451	13827	53	6197	1696	2004	13008	6106	3661	2249	0.017041	0.288743	1825	0	0
ENSCAFG00000042710		24	4	7	20	1	4	0	1	5	3	8	2	0.0170452	0.288743	1826	0	0
ENSCAFG00000003299		161	197	111	162	232	58	243	62	112	88	75	118	0.0170541	0.288743	1827	0	0
ENSCAFG00000011874	DOK5	0	0	0	0	0	7	0	0	0	107	0	43	0.017059	0.288743	1828	0	0
ENSCAFG00000004895	DBI	6246	4076	2248	2827	1749	2416	1515	647	1991	3552	1609	1014	0.0170843	0.288743	1829	0	0
ENSCAFG00000025301	NXPH1	3	0	0	10	0	0	0	0	0	0	0	0	0.0170857	0.288743	1830	0	G1>other
ENSCAFG00000008572		1378	3238	3764	3821	595	1653	934	948	3123	1273	798	437	0.0170866	0.288743	1831	0	0
ENSCAFG00000047233		1	0	0	0	6	1	1	0	0	1	0	0	0.0170908	0.288743	1832	0	0
ENSCAFG00000043173	RPL37A	3175.11	2596.27	2228.62	2029.54	4417.75	2497.26	1944.26	969.6	1132.06	1276.21	1854.67	2555.06	0.0171264	0.288801	1833	0	0
ENSCAFG00000016604	ZSWIM4	23	15	24	32	33	49	115	88	44	152	30	81	0.0171296	0.288801	1834	0	0
ENSCAFG00000005594	PLEKHB1	2	3	1	3	0	0	0	1	0	0	1	0	0.0171348	0.288801	1835	0	G1>other
ENSCAFG00000002078		123	49.94	33.94	56.98	72.83	119.96	255.51	106	83	592.09	67.76	1312.56	0.0171434	0.288801	1836	0	0
ENSCAFG00000003878	TULP2	5	23	8	10	9	9	15	2	3	9	1	2	0.0171478	0.288801	1837	0	0
ENSCAFG00000041018		1	1	1	2	0	0	0	0	0	0	0	0	0.0171534	0.288801	1838	0	G1>other
ENSCAFG00000015635		387.99	251.98	215.98	245.97	505.99	223	714.96	257.91	269.95	351.93	271.97	146.96	0.0171599	0.288801	1839	0	0
ENSCAFG00000020326	DUS2	123	148	90	144	182	159	249	152	116	121	115	111	0.017177	0.288801	1840	0	0
ENSCAFG00000016411	CDK12	162	129	207	228	103	182	601	490	384	336	552	781	0.0171782	0.288801	1841	0	0
ENSCAFG00000046921		0	4	7	4.67	0	0	0	0	0	3.33	0	0.5	0.0172279	0.28948	1842	0	0
ENSCAFG00000003455		56.19	60.27	30.78	54.62	92.6	77.96	215.4	111.11	70.55	157.74	50.19	87.7	0.0172478	0.289656	1843	0	0
ENSCAFG00000016794	NAXE	529	396	345	276	324	425	290	228	199	346	195	319	0.0172743	0.289782	1844	0	0
ENSCAFG00000018487	EMB	179	89	67	53	27	40	12	25	71	82	35	58	0.0172854	0.289782	1845	0	0
ENSCAFG00000015253	CCDC198	17	9	2	13	53	341	9	0	0	14	0	79	0.0172949	0.289782	1846	0	0
ENSCAFG00000032101		4.98	3.66	8.14	0	0	7.6	2.63	0	0	0	0.9	0	0.0173177	0.289782	1847.5	0	0
ENSCAFG00000032122		4.98	3.66	8.14	0	0	7.6	2.63	0	0	0	0.9	0	0.0173177	0.289782	1847.5	0	0
ENSCAFG00000008972	PAK6	0	0	0	1	10	0	16	0	6	235	0	2	0.0173254	0.289782	1849	0	other>G1
ENSCAFG00000009324	LOXL4	7	22	31	26	5	27	30	52	22	388	53	29	0.0173281	0.289782	1850	0	0
ENSCAFG00000028843	MAP1LC3C	10	8	1	1	0	0	0	3	0	3	4	1	0.0173302	0.289782	1851	0	0
ENSCAFG00000001147	AKAP7	147	338	232	340	114	214	79	93	170	161	138	158	0.0173495	0.289914	1852	0	0
ENSCAFG00000017149	IGDCC3	0	0	1	0	0	0	0	4	3	9	0	1	0.0173655	0.289914	1853	0	G3>other
ENSCAFG00000003850	RHOB	4504	1859	1014	1391	1412	726	2061	1337	887	1130	853	542	0.0173823	0.289914	1854	0	0
ENSCAFG00000019848	COL5A1	106	25	67	43	30	59	299	487	122	244	164	270	0.0173829	0.289914	1855	0	0
ENSCAFG00000012011	BMP7	0	0	0	0	0	0	0	2	0	83	0	0	0.0173941	0.289914	1856	0	G3>other
ENSCAFG00000046508		0	0	0	1.36	0	0	0	0	0	6.97	11.14	4.13	0.0174053	0.289914	1857	0	0
ENSCAFG00000012494	TACC2	52	21	14	27	23	48	93	250	63	146	28	114	0.0174071	0.289914	1858	0	0
ENSCAFG00000005107		0	2.55	1.15	0	13.03	11.99	13.42	0	1.96	10.52	3.86	0	0.0174185	0.289914	1859	0	0
ENSCAFG00000004424	TOPAZ1	28	26	78	45	15	0	0	236	0	85	463	98	0.0174224	0.289914	1860	0	0
ENSCAFG00000004575	ZNF296	6	4	8	1	27	4	43	11	6	15	3	11	0.017447	0.290168	1861	0	0
ENSCAFG00000005445	TIMM50	698	697	612	507	992	559	881	452	381	893	411	346	0.0174656	0.290235	1862	0	0
ENSCAFG00000000399		3	3	6	0	13	1	64	4	17	104	23	62	0.0174698	0.290235	1863	0	0
ENSCAFG00000006657	ALKBH3	250	181	198	169	301	198	671	269	132	206	218	294	0.0174893	0.290376	1864	0	0
ENSCAFG00000009647	REEP4	139	257	153	158	287	335	443	222	205	421	237	480	0.017497	0.290376	1865	0	0
ENSCAFG00000015037	DCUN1D5	118	77	57	80	183	95	173.95	80	50	119	102	50	0.0175274	0.290582	1866	0	0
ENSCAFG00000015377	KIAA0586	51	81	72	77	82	105	186	148	151	178	124	181	0.0175282	0.290582	1867	0	0
ENSCAFG00000000137	TXNL1	2021	1898	1520	1286	2515	1818	1647	547	952	2215	1087	778	0.0175593	0.290941	1868	0	0
ENSCAFG00000012769	MAN1C1	546	350	283	422	17	334	114	131	200	234	130	274	0.0175715	0.290987	1869	0	0
ENSCAFG00000039363		1	2	0	0	1	4	2	0	0	0	0	0	0.0175954	0.291131	1870	0	0
ENSCAFG00000018696	CLPP	784	793	625	528	909	679	505	327	436	741	382	390	0.017599	0.291131	1871	0	0
ENSCAFG00000010334	NSUN2	447	350.41	345	414	705	454	734	380	340	616	278	529	0.0176125	0.291199	1872	0	0
ENSCAFG00000029988	C18H11orf91	21	70	119	107	0	0	4	134	0	1	5	1	0.0176559	0.291615	1873	0	0
ENSCAFG00000020003	MIGA2	419	868.93	1266	1381	154	560	300	449	1055	338.24	624	482.62	0.0176565	0.291615	1874	0	0
ENSCAFG00000006371	NRG1	470	142	45	89	5	102	16	2	5	105	0	2	0.0176823	0.291886	1875	0	0
ENSCAFG00000005183	SLAIN1	13	10	8	14	4	5	1	3	1	5	3	0	0.0176944	0.291929	1876	0	0
ENSCAFG00000002590		176	958	795	1105	1	257	3	154	107	198	0	4	0.0177055	0.291957	1877	0	0
ENSCAFG00000049055	DIO1	2520	3708	2485	2056	799	1375	1378	1521	2481	950	809	386	0.0177182	0.29201	1878	0	0
ENSCAFG00000011925	HSD11B1	4961	13595	7225	6566	813	6430	790	3887	3318	3248	481	620	0.0177344	0.292064	1879	0	0
ENSCAFG00000011484	GIGYF2	116	173	274	182	98	226	544	507	426	336	501	755	0.0177477	0.292064	1880	0	0
ENSCAFG00000008465	FMNL3	97	80	232	95	184	127	1291	367	159	506	272	393	0.0177519	0.292064	1881	0	0
ENSCAFG00000024725	TXK	21	2	7	6	4	9	1	2	2	2	1	1	0.0177592	0.292064	1882	0	0
ENSCAFG00000006660	SLC7A1	52	18	25	28	71	22	255	183	52	122	98	123	0.0178203	0.292742	1883	0	0
ENSCAFG00000003083	CCT4	1663	2087	2005	1756	3783	2069	3387	1642	1495	2766	1790	2208	0.0178204	0.292742	1884	0	0
ENSCAFG00000012333	PPP1R3D	6.19	1.96	1.5	4.31	0	0	0.47	2.85	0	3.99	1.39	4.34	0.0178288	0.292742	1885	0	0
ENSCAFG00000014668	SLC35F2	1	1	0	0	0	1	20	1	1	0	0	1	0.0178519	0.292825	1886	0	0
ENSCAFG00000009904	DPCD	38	33	25	35	86	36	162	62	40	106	30	30	0.0178648	0.292825	1887	0	0
ENSCAFG00000015757	CNP	307	160	200	124	346	279	829	434	235	528	597	564	0.0178651	0.292825	1888	0	0
ENSCAFG00000005493	ZNF219	2.2	1	1	2	6	4	20	2	6	13	7.27	29.86	0.0178717	0.292825	1889	0	0
ENSCAFG00000000189	SLC18B1	102	154	122	193	14	119	39	41	95	115	47	52	0.017919	0.293445	1890	0	0
ENSCAFG00000010575	SELENOS	260	456	273	305	146	570	271	100	234	298	155	175	0.0179437	0.293694	1891	0	0
ENSCAFG00000010821	TMTC1	89	112	65	96	19	42	74	631	39	73	211	159	0.0179732	0.294022	1892	0	0
ENSCAFG00000019448	ABHD17A	625	484	541	429	1132	648	1704	1250	455	1104	679	883	0.0180143	0.2944	1893	0	0
ENSCAFG00000023471	RPS27A	8254.97	5429.96	4361.96	4188.98	18687.9	5329.84	3842.99	2190	2976.99	4265.98	5030.96	5783.98	0.0180203	0.2944	1894	0	0
ENSCAFG00000014990		666	1983	1010.45	1614.07	250	877	336	560	1262	451	575	333	0.0180358	0.2944	1895	0	0
ENSCAFG00000001825	CEMIP2	201	185	290	404	50	146	294	417	597	388	264	636	0.0180372	0.2944	1896	0	0
ENSCAFG00000006993	RFLNA	18	29	14	47	74	3	188	36	20	6	4	2	0.0180439	0.2944	1897	0	0
ENSCAFG00000018314	CD209	1682	2541	1201	2626	58	1226	34	315	874	527	816	769	0.0180774	0.294755	1898	0	0
ENSCAFG00000014193	CERKL	343	33	350	219	43	61	67	53	184	36	20	5	0.0180982	0.294755	1899	0	0
ENSCAFG00000006709	ZNF214	2	26	8	6	0	1	1	7	30	5	3	8	0.0180982	0.294755	1900	0	0
ENSCAFG00000020131	NIBAN2	85	36	36	55	66	58	173	127	56	262	154	332	0.0181038	0.294755	1901	0	0
ENSCAFG00000031549	SRP19	501.53	506.12	352.78	360.23	755.22	351.08	224.45	119.52	219.02	249.56	361.21	210.69	0.018124	0.294781	1902	0	0
ENSCAFG00000023269	GAS1	67	132	131	179	3	40	5	42	117	24	6	2	0.0181244	0.294781	1903	0	0
ENSCAFG00000012970	MLXIPL	1481	754	777	1020	278	560	310	902	932	795	742	335	0.0181553	0.294986	1904	0	0
ENSCAFG00000002147	IL1R1	3061	1068	937	1794	283	1288	635	1778	1550	2912	2626	4175	0.0181561	0.294986	1905	0	0
ENSCAFG00000029883	SLC25A36	31	49	24	29	11	19	9	211	26	38	38	58	0.0181682	0.295028	1906	0	0
ENSCAFG00000004840	INHBB	2	1	0	0	0	1	4	7	2	63	1	2	0.0181808	0.295078	1907	0	0
ENSCAFG00000005988	CHGB	0	0	0	0	0	1	10	0	0	0	1	1	0.0182105	0.295405	1908	0	G2>other
ENSCAFG00000024175	NHSL2	28	13	15	23	3	6	7	27	23	12	20	22	0.0182204	0.29541	1909	0	0
ENSCAFG00000007918		600.1	559.79	541.66	646.08	211.36	407.21	353.85	265.2	425.4	721.33	342.29	403.56	0.0182365	0.295495	1910	0	0
ENSCAFG00000020167	HYDIN	18	9	11	12	51	17	36	174	25	10	154	44	0.0182447	0.295495	1911	0	0
ENSCAFG00000016265	RELL1	383	250	138	163	62	153	186	65	186	179	57	94	0.0182714	0.295773	1912	0	0
ENSCAFG00000029189	TIMP3	285	266	123	235	20	131	113	335	253	307	106	234	0.0182821	0.295792	1913	0	0
ENSCAFG00000016648	MTOR	320	246	529	386	470	435	2617	1294	1002	666	792	1038	0.0182929	0.295811	1914	0	0
ENSCAFG00000014337	BLOC1S4	147	125	143	131	71	176	90	59	86	97	93	57	0.0183092	0.295846	1915	0	0
ENSCAFG00000015659	TTC9C	23	48	24	36	24	42	64	112	51	91	74	102	0.0183141	0.295846	1916	0	0
ENSCAFG00000005623	MRPS12	242	281	219	194	701	230	277	156	196	433	183	183	0.0183279	0.295913	1917	0	0
ENSCAFG00000004387	RAB38	2	0	1	2	0	2	2	2	1	155	1	0	0.0183473	0.296064	1918	0	G3>other
ENSCAFG00000000970	SERHL2	196	139	151	142	141	72	56	34	76	54	52	128	0.0183578	0.296064	1919	0	0
ENSCAFG00000010883	FMO5	2687	9037	5093	7060	1029	3441	1450	1593	3988	7021	2728	1955	0.0183659	0.296064	1920	0	0
ENSCAFG00000004767	CAD	298.31	214.09	164.51	239.42	333.91	167.12	947.18	233.26	220.12	299.8	290.12	216.79	0.0183792	0.296125	1921	0	0
ENSCAFG00000031458		2582	3156	2181	2031	3608	2070	2054	1774	1796	1372	1538	1058	0.0184117	0.296383	1922	0	0
ENSCAFG00000018481	ATAD5	10	23	5	10	20	27	58	21	33	96	76	25	0.0184144	0.296383	1923	0	0
ENSCAFG00000012079	MCAM	55	31	9	24	23	46	85	72	95	232	84	64	0.0184368	0.296589	1924	0	0
ENSCAFG00000017167	KCNN3	2	2	0	4	10	2	6	0	0	2	1	0	0.0184634	0.296717	1925	0	0
ENSCAFG00000017544	S100A14	4	0	8	10	0	0	1	0	0	3	1	0	0.0184639	0.296717	1926	0	0
ENSCAFG00000017690	SCNN1G	0	1	0	0	0	0	0	0	0	1	0	57	0.018495	0.296794	1927	0	G3>other
ENSCAFG00000009926	LRRK2	99	179	61	86	22	58	29	53	114	114	82	76	0.0184996	0.296794	1928	0	0
ENSCAFG00000033405		0	0	0	0	0	0	0	4	1	0	7	1	0.0185132	0.296794	1929	0	G3>other
ENSCAFG00000011960	C4H1orf198	52	27	47	51	9	53	46	102	72	118	83	130	0.0185245	0.296794	1930	0	0
ENSCAFG00000010250	KIF21A	179	618	430	650	106	473	524	223	289	295	163	248	0.0185252	0.296794	1931	0	0
ENSCAFG00000018740		62.7	52.45	32.8	55.45	125.21	69.88	61.97	31.78	44.2	55.85	45.71	52.53	0.0185262	0.296794	1932	0	0
ENSCAFG00000002340	IARS	452	494	404	389	674	396	2215	1235	795	1146	969	747	0.01854	0.29686	1933	0	0
ENSCAFG00000040931		0	0	1	1	0	0	0	0	2	2	6	10	0.0185699	0.297038	1934	0	G3>other
ENSCAFG00000015924	GAST	6	0	0	36	61	0	561	2	2	9	66	27	0.0185788	0.297038	1935	0	0
ENSCAFG00000008731	COQ9	1145	1782	1180	1125	2075	1163	1571	920	805	1237	1136	848	0.0185824	0.297038	1936	0	0
ENSCAFG00000012960	SEPTIN2	398	459	506	527	334	430	814	841	590	946	1017	2377	0.0186025	0.297038	1937	0	0
ENSCAFG00000032182	TMEM240	8	5	4	1	0	1	1	0	0	1	2	0	0.0186072	0.297038	1938	0	0
ENSCAFG00000000429	CCDC170	701	1056	396	563	94	862	75	210	252	112	18	6	0.0186087	0.297038	1939	0	0
ENSCAFG00000019345	CTNS	167	186	260	184	188	526	289	417	632	466	413	427	0.0186516	0.297569	1940	0	0
ENSCAFG00000012052	IDH2	1311	1307	1058	1292	2086	1018	823	255	1114	511	419	928	0.0186723	0.297647	1941	0	0
ENSCAFG00000008311		1328.22	1351.49	1219.52	1149.11	2627.69	1255	2422.39	895.41	815.83	1663.57	1704.98	1098.37	0.0186757	0.297647	1942	0	0
ENSCAFG00000013703	PTH2R	15	3	3	1	0	0	1	3	0	0	1	0	0.0186972	0.297809	1943	0	0
ENSCAFG00000005595	FARP1	767	809	1151	883	373	1301	2290	2416	1728	2368	1818	3183	0.0187051	0.297809	1944	0	0
ENSCAFG00000008822	CLDN8	15	0	0	1	0	0	0	0	0	0	0	0	0.0187243	0.297919	1945	0	G1>other
ENSCAFG00000014324	DDX10	204	299	191	210	230	221	512	171	213	234	193	186	0.018735	0.297919	1946	0	0
ENSCAFG00000019369	NOC2L	693	579	660	560	856	552	1276	587	589	525	529	546	0.0187409	0.297919	1947	0	0
ENSCAFG00000019757	ABO	123	59	82	1	2	0	0	1	0	118	1	34	0.018785	0.298457	1948	0	0
ENSCAFG00000049308		53	107	78	57	19	170	89	110	65	385	452	305	0.018794	0.298457	1949	0	0
ENSCAFG00000046992		2353.05	2537.68	1511.73	1510	3726	2852.76	2638.73	1314	1520	2843	1884.21	1900	0.0188135	0.298614	1950	0	0
ENSCAFG00000011101	GPR137B	57	29	13	28	5	12	7	18	27	37	15	29	0.0188401	0.298882	1951	0	0
ENSCAFG00000042257		14	17	2	11	0	0	0	26	0	0	11	18	0.0188641	0.298996	1952	0	0
ENSCAFG00000014310	APEX2	31	65	53	58	15	40	65	96	68	183	64	156	0.0188756	0.298996	1953	0	0
ENSCAFG00000031434	MRPL18	377	439	393	438	674	393	541	185	336	537	323	276	0.0189015	0.298996	1954	0	0
ENSCAFG00000042212		17942	18304	12927	9414	48246	15461	10924	7203	8597	15836	11852	14195	0.0189166	0.298996	1955	0	0
ENSCAFG00000015541	GMPPA	590	375	249	279	969.88	322	784	295	489	325	401	369	0.0189207	0.298996	1956	0	0
ENSCAFG00000004396	HDAC11	255	303	212	230	79	218	160	121	237	110	45	102	0.0189255	0.298996	1957	0	0
ENSCAFG00000004615	APOC1	94959	81623	65337	66080	26570	102491	23559	18215	41409	50922	19480	28277	0.0189436	0.298996	1958	0	0
ENSCAFG00000013622		4	6	2	6	2	0	0	0	0	2	0	0	0.0189575	0.298996	1959	0	0
ENSCAFG00000002577	MSANTD3-TMEFF1	129	68	74	64	14	55	11	40	33	93	31	43	0.0189592	0.298996	1960	0	0
ENSCAFG00000030194	CPPED1	101	130	105	80	152	148	184	93	103	124	94	114	0.0189617	0.298996	1961	0	0
ENSCAFG00000004291		5	4	2	3	0	0	0	0	0	3	2	0	0.0189658	0.298996	1962	0	0
ENSCAFG00000006099	DDHD2	86	160	113	112	70	112	144	213	156	243	226	318	0.0189903	0.298996	1963	0	0
ENSCAFG00000009908	OCA2	4	9	3	3	12	51	3	6	2	6	1	13	0.0189953	0.298996	1964	0	0
ENSCAFG00000048804	NDUFS5	2144	2103	1358	1283	2242	1446	1076	805	942	1438	764	1270	0.0189993	0.298996	1965	0	0
ENSCAFG00000047042		1	8	6	9	1	4	2	3	1	1	219	20	0.019001	0.298996	1966	0	0
ENSCAFG00000000732	TCP1	1375	1325	1248	1032	1998	1242	2520	792	1059	1927	1047	1130	0.0190018	0.298996	1967	0	0
ENSCAFG00000005792	LRTOMT	34	55	19	19	49	45	41	90	29	121	222	109	0.0190777	0.299764	1968	0	0
ENSCAFG00000013291	TCEA3	3412	2961	2509	1912	728	2412	719	1110	1745	2096	1501	1265	0.0190779	0.299764	1969	0	0
ENSCAFG00000018312	CLEC4G	409	734	294	739	2	274	9	63	242	122	214	178	0.0190797	0.299764	1970	0	0
ENSCAFG00000019606	HAGHL	161	127	137	62	282	143	305	51	48	190	183	87	0.0190963	0.299874	1971	0	0
ENSCAFG00000004107	SEC61A1	2543	2025	2296	1845	4253	2913	6227	7189	5291	7018	3375	3919	0.0191356	0.300338	1972	0	0
ENSCAFG00000012119	MYLK	1199	943	1509	1365	393	1292	1867	2563	2097	2755	1695	5274	0.0191647	0.300539	1973	0	0
ENSCAFG00000007028	NAT10	104	96	130	109	103	113	518	374	153	331	275	425	0.0191728	0.300539	1974	0	0
ENSCAFG00000015145	USP8	277	437	401	426	110	250	297	455	488	397	567	491	0.0191787	0.300539	1975	0	0
ENSCAFG00000025384	PML	290	179	287	279	191	416	845	629	553	594	614	609	0.0191873	0.300539	1976	0	0
ENSCAFG00000043556		0	4	2	1	0	0	0	0	0	0	0	0	0.0192339	0.301031	1977	0	G1>other
ENSCAFG00000010703	CCDC28B	1	1	1	3	8	5	10	4	4	18	6	14	0.0192415	0.301031	1978	0	0
ENSCAFG00000044021		0	0	0	0	1	0	0	2	0	0	31	3	0.0192479	0.301031	1979	0	G3>other
ENSCAFG00000007576	FAIM	73	44	46	43	2	7	38	83	27	73	81	58	0.0192749	0.301255	1980	0	0
ENSCAFG00000029722	TLCD1	8	10	13	7	52	20	37	7	10	48	23	34	0.0192816	0.301255	1981	0	0
ENSCAFG00000012925	PHKA2	854	735	885	849	636	1048	1043	633	786	398	158	510	0.0193249	0.301779	1982	0	0
ENSCAFG00000011204	NDUFB4	667	599	371	362	1223	540	602	409	265	658	458	537	0.0193522	0.302052	1983	0	0
ENSCAFG00000013539	CCNYL1	26	23	20	24	18	47	49	59	37	44	38	372	0.0193738	0.302225	1984	0	0
ENSCAFG00000011722	CD34	43	21	41	53	74	47	162	168	140	376	40	84	0.0193828	0.302225	1985	0	0
ENSCAFG00000005876	TACC1	101	63	53	87	8	52	27	83	110	126	43	125	0.0194203	0.302371	1986	0	0
ENSCAFG00000004851	INTS4	126	142	168	151	151	286	413	315	183	315	376	334	0.0194265	0.302371	1987	0	0
ENSCAFG00000010431	CACNA2D2	21	19	33	62	0	27	11	5	10	17	2	6	0.0194336	0.302371	1988	0	0
ENSCAFG00000015840	ATP13A2	152	71	172	161	189	226	671	241	243	270	171	411	0.0194388	0.302371	1989	0	0
ENSCAFG00000018634	TUBB4A	33.15	2.12	10.02	12.03	12.75	125.95	35	150.01	25.03	24.58	78.3	331.98	0.019441	0.302371	1990	0	0
ENSCAFG00000011959	NDUFAF3	744	572	535	526	704	513	355	326	389	482	328	339	0.0194777	0.302598	1991	0	0
ENSCAFG00000019197	TJP3	373.04	370.52	327.68	422.08	389.58	251.66	987.88	303.74	159.66	398.62	355.73	172.26	0.0194827	0.302598	1992	0	0
ENSCAFG00000014117	MMP11	196	80.18	58.08	99	30	21.06	35	72	41	81.23	76.1	10.02	0.019485	0.302598	1993	0	0
ENSCAFG00000006076		362	457	521	474	122	247	253	253	410	271	449	620	0.0194982	0.302652	1994	0	0
ENSCAFG00000001856	STEAP4	13	9	1	8	1	0	3	2	73	14	6	21	0.0195314	0.302893	1995	0	0
ENSCAFG00000000788	PPARA	302	293	286	414	66	243	180	350	578	339	254	555	0.0195458	0.302893	1996	0	0
ENSCAFG00000049306		1	1	2	0	0	1	0	13	4	2	3	5	0.0195485	0.302893	1997	0	0
ENSCAFG00000018316	EVI5L	19	11	17	25	21	40	119	43	28	60	43	42	0.0195568	0.302893	1998	0	0
[truncated: 28,953 more rows]
